# Supplementary material for: 3-Methyl-2-propionamido­butanoic acid
Source: Acta Crystallogr Sect E Struct Rep Online. 2009 Mar 6;65(Pt 4):o662. doi: 10.1107/S1600536809007119 (PMC2968931; doi:10.1107/S1600536809007119)
Supplement: Supplementary file 2 [file e-65-0o662-Isup2.hkl]

# 
# h,k,l, Fc-squared, Fo-squared, sigma(Fo-squared) and status flag 
# 
data_I
_shelx_title ' bob913m in P2(1)/c' 
_shelx_refln_list_code          4 
_shelx_F_calc_maximum       95.61 
_exptl_crystal_F_000       376.00 
_reflns_d_resolution_high  0.8260 
 
loop_ 
 _symmetry_equiv_pos_as_xyz 
 'x, y, z' 
 '-x, y+1/2, -z+1/2' 
 '-x, -y, -z' 
 'x, -y-1/2, z-1/2' 
 
_cell_length_a     9.4771 
_cell_length_b     8.6334 
_cell_length_c    12.7664 
_cell_angle_alpha  90.000 
_cell_angle_beta  103.123 
_cell_angle_gamma  90.000 
 
_shelx_F_squared_multiplier     1.000 
 
loop_ 
 _refln_index_h 
 _refln_index_k 
 _refln_index_l 
 _refln_F_squared_calc 
 _refln_F_squared_meas 
 _refln_F_squared_sigma 
 _refln_observed_status 
   1   0   0     2518.40     2610.15     31.00 o 
   2   0   0     2154.78     2149.99     25.92 o 
   3   0   0        5.49        4.36      1.35 o 
   4   0   0        1.25        1.40      0.85 o 
   5   0   0      321.12      284.39      5.52 o 
   6   0   0       12.47       13.97      1.49 o 
   7   0   0       24.55       28.36      2.03 o 
   8   0   0        0.06        1.53      2.52 o 
   9   0   0        0.39       -0.58      2.48 o 
  10   0   0        2.63        5.27      2.99 o 
  11   0   0        2.79        7.84      3.99 o 
   1   1   0     1929.90     2179.73     16.43 o 
   2   1   0     1008.94     1112.45     10.57 o 
   3   1   0      672.92      675.33      6.69 o 
   4   1   0      290.38      282.50      3.70 o 
   5   1   0       85.10       87.01      1.92 o 
   6   1   0        6.18        3.83      0.76 o 
   7   1   0        0.05        1.21      0.86 o 
   8   1   0        9.58       12.45      1.35 o 
   9   1   0       46.04       46.61      2.51 o 
  10   1   0        0.95        2.44      2.86 o 
  11   1   0        0.35       -0.15      2.63 o 
   0   2   0     2295.49     2804.39     48.60 o 
   1   2   0     1678.29     1867.35     13.12 o 
   2   2   0       39.57       38.68      1.26 o 
   3   2   0     1254.17     1294.36     18.23 o 
   4   2   0      347.58      338.90      5.32 o 
   5   2   0      125.67      113.78      2.60 o 
   6   2   0        3.71        6.04      0.95 o 
   7   2   0       47.08       42.93      1.90 o 
   8   2   0      266.27      243.06      5.37 o 
   9   2   0        7.08        5.24      1.62 o 
  10   2   0       28.13       27.22      2.45 o 
   1   3   0        3.13        0.67      0.42 o 
   2   3   0      160.17      195.42      2.39 o 
   3   3   0      721.02      724.96      7.22 o 
   4   3   0      251.67      241.67      3.96 o 
   5   3   0      127.96      107.67      2.65 o 
   6   3   0       23.90       27.15      2.08 o 
   7   3   0       48.47       47.94      2.76 o 
   8   3   0        0.04        0.60      1.34 o 
   9   3   0        4.20        5.43      2.35 o 
  10   3   0        0.13        2.55      1.95 o 
   0   4   0       97.06      116.52      3.07 o 
   1   4   0       31.94       35.09      1.66 o 
   2   4   0       99.29       88.16      2.33 o 
   3   4   0       56.68       42.30      1.29 o 
   4   4   0      444.21      411.85      5.92 o 
   5   4   0       78.31       75.37      2.52 o 
   6   4   0       41.59       44.66      1.95 o 
   7   4   0       96.29       75.98      2.71 o 
   8   4   0       13.34       14.97      1.84 o 
   9   4   0       10.25        7.79      1.90 o 
  10   4   0        0.98        2.08      2.10 o 
   1   5   0       38.06       36.02      1.08 o 
   2   5   0      353.52      329.47      3.86 o 
   3   5   0      448.85      401.71      5.78 o 
   4   5   0        6.37       10.75      1.14 o 
   5   5   0       29.12       23.49      1.57 o 
   6   5   0      146.85      143.42      3.62 o 
   7   5   0       16.70       20.74      1.78 o 
   8   5   0       18.88       17.36      1.93 o 
   9   5   0        0.90       -0.80      2.44 o 
   0   6   0      105.81      101.66      4.79 o 
   1   6   0      110.80      117.32      3.02 o 
   2   6   0       19.53       17.06      1.32 o 
   3   6   0      236.84      246.07      5.73 o 
   4   6   0      233.97      222.57      5.49 o 
   5   6   0       17.39       12.01      1.79 o 
   6   6   0        0.13        2.96      1.75 o 
   7   6   0        0.11        0.21      2.57 o 
   8   6   0        9.76       11.91      2.58 o 
   9   6   0        0.48       -1.04      2.76 o 
   1   7   0        5.96        4.16      0.99 o 
   2   7   0       41.05       39.95      2.05 o 
   3   7   0        0.00        1.10      2.59 o 
   4   7   0        2.77        5.34      1.93 o 
   5   7   0       12.61       17.78      2.85 o 
   6   7   0        4.56        6.05      1.87 o 
   7   7   0        0.21        0.90      2.33 o 
   8   7   0        3.52        2.18      2.77 o 
   1   8   0        0.01        2.24      1.38 o 
   2   8   0        1.51        1.79      1.66 o 
   3   8   0       26.26       23.28      2.67 o 
   4   8   0       35.15       39.17      5.38 o 
   5   8   0       11.15       12.68      5.92 o 
   6   8   0       14.74       15.73      2.74 o 
   7   8   0        9.65       11.51      3.15 o 
   1   9   0        8.27       10.17      1.93 o 
   2   9   0        1.49        0.68      1.93 o 
   3   9   0        0.00        2.06      2.35 o 
   4   9   0        1.13        2.99      2.52 o 
   5   9   0        1.40       -3.41      2.49 o 
   0  10   0        0.58        0.03      2.45 o 
   1  10   0        5.57        5.08      2.58 o 
   2  10   0        0.80       -0.21      2.53 o 
   3  10   0        8.94       13.25      2.88 o 
 -11   1   1        0.72        4.17      2.66 o 
 -10   1   1        2.75        3.63      2.10 o 
  -9   1   1        9.55       12.51      3.07 o 
  -8   1   1       34.02       36.17      2.35 o 
  -7   1   1        0.19        1.64      2.06 o 
  -6   1   1       18.08       15.26      1.10 o 
  -5   1   1       56.24       56.94      1.32 o 
  -4   1   1     1060.26     1117.44     10.30 o 
  -3   1   1       10.31       11.54      1.10 o 
  -2   1   1       91.41       94.24      1.43 o 
  -1   1   1     2631.93     2914.33     31.05 o 
   0   1   1     2801.70     2988.16     28.12 o 
   1   1   1     7321.10     7728.56     57.75 o 
   2   1   1      250.24      231.76      2.41 o 
   3   1   1      131.74      126.28      1.77 o 
   4   1   1       89.09       70.65      1.65 o 
   5   1   1        2.62        6.80      0.70 o 
   6   1   1        0.56        0.37      0.70 o 
   7   1   1        1.09        0.84      1.48 o 
   8   1   1       30.72       33.36      3.33 o 
   9   1   1      115.90      113.32      3.32 o 
  10   1   1        0.08        1.97      1.84 o 
 -11   2   1        0.00        3.38      3.14 o 
 -10   2   1        2.50        3.63      2.40 o 
  -9   2   1        5.12        3.79      3.65 o 
  -8   2   1       18.45       15.14      1.55 o 
  -7   2   1        0.17        1.08      0.91 o 
  -6   2   1      140.20      114.58      3.57 o 
  -5   2   1      161.65      186.12      2.63 o 
  -4   2   1        1.92        2.04      0.52 o 
  -3   2   1      760.23      746.66      7.13 o 
  -2   2   1     8440.33     9071.50     74.37 o 
  -1   2   1      242.01      244.64      3.76 o 
   0   2   1       57.03       51.14      1.97 o 
   1   2   1       31.29       29.30      0.66 o 
   2   2   1      133.26      140.02      2.26 o 
   3   2   1        5.20        9.43      0.66 o 
   4   2   1       71.06       90.17      1.68 o 
   5   2   1       39.38       38.92      1.35 o 
   6   2   1        6.54        6.50      0.84 o 
   7   2   1       31.32       36.14      1.58 o 
   8   2   1        4.88        6.50      1.30 o 
   9   2   1       12.90       13.84      1.93 o 
  10   2   1        1.26        5.32      1.94 o 
 -10   3   1       14.34        7.36      2.75 o 
  -9   3   1        0.56       -1.05      1.83 o 
  -8   3   1      202.97      197.15      4.64 o 
  -7   3   1       49.41       55.24      3.77 o 
  -6   3   1       14.09       14.63      1.27 o 
  -5   3   1       42.95       45.21      1.68 o 
  -4   3   1       14.11       16.41      0.85 o 
  -3   3   1        3.75        6.00      0.64 o 
  -2   3   1      356.19      319.66      3.67 o 
  -1   3   1       14.67       21.14      0.62 o 
   0   3   1     1266.89     1432.86     14.64 o 
   1   3   1     1085.51     1230.34     11.20 o 
   2   3   1      255.15      248.22      3.23 o 
   3   3   1        1.94        1.35      0.63 o 
   4   3   1        0.00        1.48      0.59 o 
   5   3   1      357.17      317.86      5.09 o 
   6   3   1       89.05       78.00      4.45 o 
   7   3   1      112.70      104.59      3.05 o 
   8   3   1        0.03        1.29      1.34 o 
   9   3   1       64.73       65.78      2.97 o 
  10   3   1        5.24        3.71      2.02 o 
 -10   4   1        5.33        4.80      6.24 o 
  -9   4   1        1.72        2.54      1.75 o 
  -8   4   1       51.37       51.12      2.48 o 
  -7   4   1        0.00        1.55      1.22 o 
  -6   4   1       21.89       20.42      1.36 o 
  -5   4   1       66.47       56.37      3.30 o 
  -4   4   1        8.43        7.57      0.79 o 
  -3   4   1       15.58       19.04      1.58 o 
  -2   4   1        0.83        2.54      0.54 o 
  -1   4   1       22.78       25.50      0.83 o 
   0   4   1      153.30      127.79      2.89 o 
   1   4   1      119.45      138.98      2.44 o 
   2   4   1     1071.45     1073.13     10.42 o 
   3   4   1      396.36      344.55      4.47 o 
   4   4   1      114.22      115.03      2.72 o 
   5   4   1       36.21       33.61      1.64 o 
   6   4   1      446.61      419.05      7.91 o 
   7   4   1        7.80        7.42      1.37 o 
   8   4   1       28.31       26.32      2.17 o 
   9   4   1        5.94        8.88      1.94 o 
  10   4   1        0.00       -1.36      1.95 o 
  -9   5   1        2.97        4.10      3.82 o 
  -8   5   1        4.05        4.93      2.14 o 
  -7   5   1        1.95        1.24      1.66 o 
  -6   5   1       13.68       14.97      2.45 o 
  -5   5   1       44.70       46.37      2.63 o 
  -4   5   1       37.52       34.39      1.38 o 
  -3   5   1        3.88        4.59      1.14 o 
  -2   5   1       96.61       98.37      2.16 o 
  -1   5   1      100.18       89.14      2.18 o 
   0   5   1      171.96      152.18      3.15 o 
   1   5   1       46.88       42.28      2.37 o 
   2   5   1       49.51       56.87      1.59 o 
   3   5   1      179.80      159.68      4.05 o 
   4   5   1       10.72       10.43      1.68 o 
   5   5   1      202.28      200.41      4.51 o 
   6   5   1       15.68       18.56      2.08 o 
   7   5   1       11.53       10.65      1.56 o 
   8   5   1       36.14       33.66      2.37 o 
   9   5   1        1.00        3.01      1.88 o 
  -9   6   1        1.65        2.09      2.53 o 
  -8   6   1        0.52       -0.74      2.20 o 
  -7   6   1        0.03        1.03      2.59 o 
  -6   6   1        0.30        1.44      1.76 o 
  -5   6   1       39.00       37.16      2.48 o 
  -4   6   1        1.80        0.92      1.18 o 
  -3   6   1       10.12        9.40      1.43 o 
  -2   6   1        9.41       10.51      0.99 o 
  -1   6   1        9.94        9.73      0.97 o 
   0   6   1        6.17        4.84      0.93 o 
   1   6   1        0.62        3.77      0.79 o 
   2   6   1        8.48       10.33      2.54 o 
   3   6   1       12.56       11.89      1.44 o 
   4   6   1       13.29       17.61      3.59 o 
   5   6   1        3.36        0.69      2.02 o 
   6   6   1       16.62       22.64      2.55 o 
   7   6   1        3.74        3.22      2.18 o 
   8   6   1        0.35        2.25      3.93 o 
  -8   7   1        1.21        3.92      2.54 o 
  -7   7   1        5.66        6.09      2.45 o 
  -6   7   1        7.92        7.82      2.10 o 
  -5   7   1       36.81       32.45      3.81 o 
  -4   7   1        9.61       12.15      1.94 o 
  -3   7   1       15.38       18.52      2.88 o 
  -2   7   1       10.53        9.87      1.05 o 
  -1   7   1       10.18       10.59      1.01 o 
   0   7   1       46.28       40.65      1.96 o 
   1   7   1        6.36        7.50      1.16 o 
   2   7   1       36.02       32.93      1.91 o 
   3   7   1       50.13       38.93      2.56 o 
   4   7   1       20.82       21.56      2.39 o 
   5   7   1       26.81       27.95      2.66 o 
   6   7   1       29.28       31.74      2.89 o 
   7   7   1        5.63        5.68      2.47 o 
   8   7   1        8.96       10.49      3.09 o 
  -7   8   1        0.68        6.59      2.93 o 
  -6   8   1        0.01        1.59      2.50 o 
  -5   8   1        7.88        8.28      2.22 o 
  -4   8   1        0.00       -1.63      1.71 o 
  -3   8   1        0.62       -1.42      1.80 o 
  -2   8   1        6.29        4.22      1.47 o 
  -1   8   1        0.17        2.55      1.25 o 
   0   8   1        0.01       -0.24      2.45 o 
   1   8   1       25.13       30.93      3.60 o 
   2   8   1       40.08       41.63      2.48 o 
   3   8   1        1.53        0.89      2.03 o 
   4   8   1        0.03        2.68      3.92 o 
   5   8   1        0.37       -0.22      3.12 o 
   6   8   1        4.99        5.53      2.64 o 
  -5   9   1        5.13        3.49      2.12 o 
  -4   9   1        3.03        3.28      2.29 o 
  -3   9   1        1.33       -0.58      2.14 o 
  -2   9   1       40.98       41.34      3.65 o 
  -1   9   1        0.08        2.01      1.60 o 
   0   9   1       36.91       36.62      2.33 o 
   1   9   1        0.50       -1.33      1.88 o 
   2   9   1        3.34        3.85      3.92 o 
   3   9   1       10.36       13.85      4.49 o 
   4   9   1        0.86        6.02      2.62 o 
   5   9   1       12.05       12.31      3.03 o 
  -3  10   1        0.59        1.80      2.23 o 
  -2  10   1       14.81       14.18      2.63 o 
  -1  10   1       12.14       15.76      3.40 o 
   0  10   1        0.05        2.27      1.93 o 
   1  10   1        0.38        2.44      2.34 o 
   2  10   1        0.73       -0.20      3.11 o 
   3  10   1        1.58        2.72      2.75 o 
 -11   0   2        0.92        4.65      3.03 o 
 -10   0   2        4.78        5.33      2.80 o 
  -9   0   2        0.08        0.04      2.66 o 
  -8   0   2       95.08      100.19      5.01 o 
  -7   0   2      238.87      252.46      7.66 o 
  -6   0   2      365.66      355.07      6.04 o 
  -5   0   2     1027.12     1036.96     13.70 o 
  -4   0   2       41.51       38.16      1.99 o 
  -3   0   2     5533.96     5862.57     67.72 o 
  -2   0   2     3934.69     4305.67     49.74 o 
  -1   0   2      806.43      783.66     10.14 o 
   0   0   2        0.01        1.32      0.58 o 
   1   0   2     5280.46     4772.33     46.17 o 
   2   0   2     1309.55     1114.61     13.58 o 
   3   0   2      554.12      612.42      7.00 o 
   4   0   2       12.36       17.78      2.20 o 
   5   0   2       78.55       70.40      2.51 o 
   6   0   2        0.76        1.37      1.20 o 
   7   0   2       93.99       79.03      3.17 o 
   8   0   2      263.59      248.64      6.41 o 
   9   0   2       22.18       26.12      2.92 o 
  10   0   2      103.79       95.68      4.78 o 
 -11   1   2        0.81        1.22      6.72 o 
 -10   1   2        3.12        3.45      2.19 o 
  -9   1   2       26.88       27.70      4.30 o 
  -8   1   2       12.57        9.43      1.64 o 
  -7   1   2        0.48        0.88      0.90 o 
  -6   1   2       55.03       48.91      3.67 o 
  -5   1   2       88.96       93.47      2.02 o 
  -4   1   2        2.46        2.43      0.69 o 
  -3   1   2       56.27       58.54      1.92 o 
  -2   1   2      568.85      548.26      5.89 o 
  -1   1   2      323.37      316.14      3.56 o 
   0   1   2      162.58      194.06      2.11 o 
   1   1   2     1589.65     1580.08     12.32 o 
   2   1   2       37.06       39.81      0.85 o 
   3   1   2      532.92      571.54      4.71 o 
   4   1   2      269.36      265.74      3.16 o 
   5   1   2       54.95       60.01      1.40 o 
   6   1   2        1.01        1.65      1.20 o 
   7   1   2       35.65       28.52      1.47 o 
   8   1   2       13.87       10.24      1.42 o 
   9   1   2       41.86       34.74      2.42 o 
  10   1   2        0.11       -0.47      1.66 o 
 -11   2   2        0.68        2.49      3.15 o 
 -10   2   2       41.38       42.91      3.33 o 
  -9   2   2        8.72        7.18      1.93 o 
  -8   2   2       40.49       38.72      5.23 o 
  -7   2   2      152.87      123.42     11.73 o 
  -6   2   2      108.54       97.60      4.38 o 
  -5   2   2       77.02       67.75      1.71 o 
  -4   2   2      115.65      103.92      2.12 o 
  -3   2   2      665.99      672.41      7.47 o 
  -2   2   2     1331.99     1355.53     13.58 o 
  -1   2   2      440.07      446.08      4.47 o 
   0   2   2     9141.26    10175.23     83.56 o 
   1   2   2     3069.07     3005.89     23.60 o 
   2   2   2      244.55      259.18      2.85 o 
   3   2   2      244.84      193.96      2.14 o 
   4   2   2        5.36        7.91      0.68 o 
   5   2   2      498.49      502.02      5.35 o 
   6   2   2        0.08        0.68      0.71 o 
   7   2   2        0.01       -0.13      0.87 o 
   8   2   2        3.81        7.59      1.31 o 
   9   2   2       12.79       14.49      1.79 o 
  10   2   2        3.68        1.38      1.85 o 
 -10   3   2        0.33       -0.71      2.19 o 
  -9   3   2       17.21       18.11      2.53 o 
  -8   3   2        3.20        3.15      1.75 o 
  -7   3   2       99.48       95.40      3.35 o 
  -6   3   2        0.69        2.15      0.90 o 
  -5   3   2       38.78       44.73      1.37 o 
  -4   3   2      580.79      654.85      6.82 o 
  -3   3   2       44.56       39.98      1.34 o 
  -2   3   2       53.29       40.30      1.33 o 
  -1   3   2      834.38      943.63     13.86 o 
   0   3   2      243.18      224.49      3.39 o 
   1   3   2      448.21      464.78      4.47 o 
   2   3   2      284.21      290.83      3.51 o 
   3   3   2      526.32      505.69      5.67 o 
   4   3   2        0.36        1.67      0.55 o 
   5   3   2        9.48        9.15      0.78 o 
   6   3   2        0.12        2.01      0.86 o 
   7   3   2       26.87       26.12      1.54 o 
   8   3   2        0.39        1.64      1.41 o 
   9   3   2        1.33        3.06      1.66 o 
  10   3   2        1.05        1.96      2.08 o 
 -10   4   2        0.24        1.64      2.55 o 
  -9   4   2        0.21        0.30      2.08 o 
  -8   4   2        1.03        0.92      1.55 o 
  -7   4   2        0.41        1.18      1.26 o 
  -6   4   2        1.23        0.89      0.76 o 
  -5   4   2        4.29        5.22      0.83 o 
  -4   4   2      290.66      279.73      3.82 o 
  -3   4   2      522.01      524.58      5.78 o 
  -2   4   2      185.17      174.72      3.18 o 
  -1   4   2       84.87       83.75      2.12 o 
   0   4   2       50.55       55.06      1.67 o 
   1   4   2     1144.96     1281.09     12.00 o 
   2   4   2       83.06       74.12      1.75 o 
   3   4   2      110.38      116.11      2.31 o 
   4   4   2      220.58      211.58      3.44 o 
   5   4   2       41.41       44.37      1.61 o 
   6   4   2        1.46        5.30      1.42 o 
   7   4   2        3.52        4.75      1.44 o 
   8   4   2       21.75       22.91      2.14 o 
   9   4   2        0.01        0.56      1.86 o 
 -10   5   2        5.81        5.74      2.75 o 
  -9   5   2        0.01        1.44      2.36 o 
  -8   5   2       28.57       23.57      2.44 o 
  -7   5   2        6.26        7.73      1.77 o 
  -6   5   2       46.26       54.45      2.71 o 
  -5   5   2        0.18        1.34      0.86 o 
  -4   5   2        6.96       10.04      0.99 o 
  -3   5   2      163.18      166.99      3.38 o 
  -2   5   2      211.19      231.70      3.58 o 
  -1   5   2        5.48        4.65      0.68 o 
   0   5   2       37.82       26.39      1.29 o 
   1   5   2        3.28        2.61      0.61 o 
   2   5   2       45.36       50.09      2.33 o 
   3   5   2        9.81       10.61      0.91 o 
   4   5   2      273.55      259.90      4.12 o 
   5   5   2      131.14      142.39      3.43 o 
   6   5   2       48.15       47.41      2.17 o 
   7   5   2       60.83       63.53      2.72 o 
   8   5   2        7.58        3.54      1.77 o 
   9   5   2        0.01        2.57      2.03 o 
  -9   6   2        0.02        4.35      2.78 o 
  -8   6   2        8.85        7.05      2.22 o 
  -7   6   2       16.70       15.09      2.25 o 
  -6   6   2        3.59        3.33      1.51 o 
  -5   6   2        9.96        7.51      1.52 o 
  -4   6   2        7.90       11.69      2.44 o 
  -3   6   2       15.74       19.15      1.29 o 
  -2   6   2       74.45       84.46      2.71 o 
  -1   6   2      152.72      142.63      4.49 o 
   0   6   2       27.09       23.19      1.45 o 
   1   6   2        0.24        1.74      1.08 o 
   2   6   2       17.69       18.56      1.16 o 
   3   6   2        8.45        5.66      1.81 o 
   4   6   2      225.43      217.79      6.42 o 
   5   6   2       23.51       24.93      2.16 o 
   6   6   2       21.98       23.77      2.57 o 
   7   6   2       80.51       73.06      3.83 o 
   8   6   2        1.70        1.46      2.56 o 
  -8   7   2        1.83       -0.96      2.21 o 
  -7   7   2        1.01       -1.73      1.99 o 
  -6   7   2       11.73        9.76      2.09 o 
  -5   7   2        1.89        1.31      1.53 o 
  -4   7   2       48.30       45.42      2.85 o 
  -3   7   2       28.11       24.26      3.03 o 
  -2   7   2      117.48      114.78      2.83 o 
  -1   7   2        6.91        6.48      0.96 o 
   0   7   2       13.30       12.48      1.32 o 
   1   7   2        3.99        3.95      0.87 o 
   2   7   2       32.31       35.41      2.03 o 
   3   7   2        3.96        1.93      1.92 o 
   4   7   2        3.88        4.23      2.33 o 
   5   7   2        6.36        4.80      2.18 o 
   6   7   2       13.86       11.82      2.85 o 
   7   7   2        2.72        7.52      2.71 o 
  -7   8   2        3.91        2.17      2.41 o 
  -6   8   2        0.01        2.51      1.98 o 
  -5   8   2        0.00        1.25      1.74 o 
  -4   8   2        8.38        8.81      2.02 o 
  -3   8   2       51.51       49.05      2.45 o 
  -2   8   2       10.80       11.49      1.47 o 
  -1   8   2       19.34       18.79      2.10 o 
   0   8   2       26.06       23.92      1.62 o 
   1   8   2        3.05        2.81      1.48 o 
   2   8   2        8.74        6.66      2.08 o 
   3   8   2       17.45       20.78      2.59 o 
   4   8   2       27.89       20.94      5.99 o 
   5   8   2        2.85        2.85      2.35 o 
   6   8   2        0.39        4.58      2.68 o 
  -5   9   2        0.05        0.70      1.94 o 
  -4   9   2        0.16       -0.35      1.68 o 
  -3   9   2        0.09        0.07      1.96 o 
  -2   9   2        0.28        0.91      1.76 o 
  -1   9   2        5.03        4.17      2.10 o 
   0   9   2        7.60        8.00      1.79 o 
   1   9   2        0.00        0.11      1.88 o 
   2   9   2        1.02        1.99      2.23 o 
   3   9   2        0.19        3.15      2.93 o 
   4   9   2        0.00        3.10      3.95 o 
   5   9   2        0.43        0.39      2.81 o 
  -3  10   2        1.54       -1.43      2.91 o 
  -2  10   2        6.75        3.82      2.27 o 
  -1  10   2        6.57        5.00      1.98 o 
   0  10   2       15.69       18.59      3.00 o 
   1  10   2        0.27       -1.28      2.04 o 
   2  10   2        0.01       -2.23      2.73 o 
 -11   1   3        0.42        1.86      1.95 o 
 -10   1   3        6.24        6.99      1.97 o 
  -9   1   3       61.39       56.01      7.23 o 
  -8   1   3       10.55       17.16      1.61 o 
  -7   1   3      275.74      290.44      4.81 o 
  -6   1   3        8.20       10.56      0.90 o 
  -5   1   3       27.93       32.96      1.15 o 
  -4   1   3      184.74      215.20      3.26 o 
  -3   1   3       17.47        9.84      0.73 o 
  -2   1   3      392.84      364.33      3.78 o 
  -1   1   3     3231.52     3483.61     28.65 o 
   0   1   3     1179.42     1203.31     10.30 o 
   1   1   3      589.86      561.03      4.75 o 
   2   1   3      365.12      366.63      3.23 o 
   3   1   3      167.59      154.71      1.90 o 
   4   1   3       32.84       32.50      0.85 o 
   5   1   3        3.12        3.40      0.62 o 
   6   1   3      187.29      165.11      3.13 o 
   7   1   3       32.36       29.91      1.57 o 
   8   1   3        9.02        9.60      1.42 o 
   9   1   3       30.98       33.60      2.16 o 
  10   1   3       45.60       49.61      2.69 o 
 -11   2   3        0.78        1.08      1.95 o 
 -10   2   3        0.25        1.88      1.76 o 
  -9   2   3       19.79       18.82      2.10 o 
  -8   2   3       70.34       53.95      4.48 o 
  -7   2   3       13.98       10.77      1.85 o 
  -6   2   3      160.00      166.69      5.95 o 
  -5   2   3        0.46        0.02      0.77 o 
  -4   2   3     1948.85     2106.22     20.91 o 
  -3   2   3      376.44      383.65      4.86 o 
  -2   2   3      395.73      419.48      5.06 o 
  -1   2   3       92.65      121.99      2.05 o 
   0   2   3      276.57      263.94      2.95 o 
   1   2   3      181.04      152.87      3.42 o 
   2   2   3      578.66      570.89      4.78 o 
   3   2   3       32.13       21.77      0.72 o 
   4   2   3        0.77        1.58      0.59 o 
   5   2   3      125.18      115.09      2.14 o 
   6   2   3       73.56       64.25      2.31 o 
   7   2   3        4.84        4.04      1.03 o 
   8   2   3       63.73       62.88      3.56 o 
   9   2   3        1.76        3.71      1.62 o 
  10   2   3        0.80        0.42      1.87 o 
 -10   3   3        9.66        7.78      1.90 o 
  -9   3   3       13.52       12.82      2.91 o 
  -8   3   3        8.15        6.06      1.56 o 
  -7   3   3        0.94        2.06      0.97 o 
  -6   3   3        6.43        8.34      1.11 o 
  -5   3   3       48.83       54.46      1.76 o 
  -4   3   3      113.71      124.17      2.52 o 
  -3   3   3       71.53       72.48      1.84 o 
  -2   3   3       29.99       22.25      1.06 o 
  -1   3   3      484.53      470.17      5.07 o 
   0   3   3      867.34      949.85      9.54 o 
   1   3   3      222.62      261.67      2.94 o 
   2   3   3      798.60      833.74      7.47 o 
   3   3   3       21.72       22.34      0.79 o 
   4   3   3        3.00        4.50      0.64 o 
   5   3   3       19.30       21.50      1.24 o 
   6   3   3        0.19        0.28      0.77 o 
   7   3   3       32.39       33.05      1.77 o 
   8   3   3        6.60        7.09      1.54 o 
   9   3   3        9.92       10.35      2.13 o 
 -10   4   3        1.85        5.17      2.10 o 
  -9   4   3        2.94        2.17      2.60 o 
  -8   4   3        4.95        6.46      1.73 o 
  -7   4   3        8.05        4.08      1.32 o 
  -6   4   3        1.09        2.13      1.28 o 
  -5   4   3        0.13        1.68      0.82 o 
  -4   4   3      337.34      380.76      5.53 o 
  -3   4   3      518.95      486.15      6.47 o 
  -2   4   3      191.43      176.41      3.24 o 
  -1   4   3       18.13       17.55      1.26 o 
   0   4   3        4.60        5.88      0.77 o 
   1   4   3       59.47       59.55      1.59 o 
   2   4   3      149.59      150.21      2.31 o 
   3   4   3       49.15       53.97      1.42 o 
   4   4   3       25.79       25.93      1.10 o 
   5   4   3      188.99      180.47      3.00 o 
   6   4   3        0.13       -0.06      0.80 o 
   7   4   3       35.67       45.22      2.30 o 
   8   4   3        3.95        4.13      1.75 o 
   9   4   3        1.80        2.01      2.26 o 
 -10   5   3        0.69        1.51      1.71 o 
  -9   5   3        2.20        1.52      4.01 o 
  -8   5   3       12.00       11.80      3.66 o 
  -7   5   3        5.67        8.14      1.68 o 
  -6   5   3        6.82        8.72      1.33 o 
  -5   5   3       15.02       11.44      1.36 o 
  -4   5   3       22.32       25.37      3.04 o 
  -3   5   3        0.00        1.14      1.20 o 
  -2   5   3        0.02        2.40      0.66 o 
  -1   5   3       15.89       18.46      1.03 o 
   0   5   3        5.99        7.69      1.03 o 
   1   5   3       24.08       29.67      1.26 o 
   2   5   3       49.50       50.87      1.60 o 
   3   5   3       11.04       12.66      1.62 o 
   4   5   3        1.48        2.07      0.82 o 
   5   5   3       81.27       77.62      2.58 o 
   6   5   3       63.00       70.21      2.63 o 
   7   5   3       33.27       36.33      2.32 o 
   8   5   3        0.47        1.84      1.79 o 
   9   5   3        2.54        0.53      2.12 o 
  -9   6   3        0.04        0.04      1.93 o 
  -8   6   3        0.86        1.84      2.49 o 
  -7   6   3        0.61        1.10      1.68 o 
  -6   6   3       22.33       21.55      2.52 o 
  -5   6   3        9.56        5.18      1.36 o 
  -4   6   3       34.41       31.32      2.94 o 
  -3   6   3        1.44        2.18      0.88 o 
  -2   6   3        1.58        3.64      1.04 o 
  -1   6   3       10.70       12.15      0.99 o 
   0   6   3       13.65       12.88      1.21 o 
   1   6   3        8.75        7.96      0.97 o 
   2   6   3        4.40        4.76      0.85 o 
   3   6   3        0.33       -0.19      0.94 o 
   4   6   3        3.56        3.92      0.93 o 
   5   6   3       12.77       13.56      2.89 o 
   6   6   3        6.30       10.62      2.30 o 
   7   6   3        1.38        3.70      2.29 o 
   8   6   3        0.05        2.52      2.65 o 
  -8   7   3        2.25        3.13      2.09 o 
  -7   7   3        1.10        0.12      1.83 o 
  -6   7   3        1.93        1.29      1.74 o 
  -5   7   3       19.98       22.81      2.30 o 
  -4   7   3        0.00        2.27      1.32 o 
  -3   7   3        1.48        2.47      1.61 o 
  -2   7   3       25.11       28.40      1.66 o 
  -1   7   3       36.71       35.44      1.60 o 
   0   7   3        0.11        2.25      1.56 o 
   1   7   3        7.89        9.70      1.22 o 
   2   7   3        2.62        2.60      1.19 o 
   3   7   3       32.04       31.24      1.97 o 
   4   7   3        0.56        1.02      1.50 o 
   5   7   3       25.74       26.20      4.95 o 
   6   7   3       23.48       18.42      2.72 o 
   7   7   3        7.94        6.01      2.77 o 
  -7   8   3        0.72        0.84      2.11 o 
  -6   8   3        1.86        3.31      1.94 o 
  -5   8   3        0.26        3.03      1.77 o 
  -4   8   3        7.25        8.25      1.90 o 
  -3   8   3        7.95        6.74      1.59 o 
  -2   8   3       14.12       13.19      1.73 o 
  -1   8   3        9.72       11.94      1.40 o 
   0   8   3        1.49        2.05      1.21 o 
   1   8   3        0.39        3.29      1.43 o 
   2   8   3        0.27        0.11      1.63 o 
   3   8   3        0.14        0.04      1.62 o 
   4   8   3        0.00       -0.63      2.14 o 
   5   8   3        1.58        4.93      2.75 o 
   6   8   3        0.52        2.28      2.71 o 
  -5   9   3        1.42        4.37      2.14 o 
  -4   9   3        0.51        0.38      2.99 o 
  -3   9   3        3.23        1.49      1.75 o 
  -2   9   3        0.00        0.28      1.51 o 
  -1   9   3       56.62       58.84      2.65 o 
   0   9   3       17.24       20.50      1.92 o 
   1   9   3        3.52        3.96      1.67 o 
   2   9   3        1.36        1.71      1.85 o 
   3   9   3        0.17       -1.12      2.57 o 
   4   9   3        0.19       -3.29      2.45 o 
  -2  10   3        6.06        7.66      2.41 o 
  -1  10   3        0.11       -0.11      1.82 o 
   0  10   3        4.99        4.83      2.15 o 
   1  10   3        3.24        6.73      2.28 o 
 -11   0   4        1.38        0.69      2.81 o 
 -10   0   4       54.55       56.24      4.62 o 
  -9   0   4       11.70       14.35      2.70 o 
  -8   0   4      224.93      218.61      7.59 o 
  -7   0   4       35.80       45.03      4.84 o 
  -6   0   4      794.21      801.08     13.36 o 
  -5   0   4      312.90      296.04      5.36 o 
  -4   0   4       37.42       47.91      1.80 o 
  -3   0   4      387.69      384.47      5.86 o 
  -2   0   4       48.75       45.29      1.36 o 
  -1   0   4      856.26      844.86     12.04 o 
   0   0   4     1611.96     1554.35     28.04 o 
   1   0   4        2.11        1.71      0.61 o 
   2   0   4      477.63      480.39      6.59 o 
   3   0   4     1131.32     1043.87     20.52 o 
   4   0   4        7.91        9.85      1.09 o 
   5   0   4      377.79      338.42     20.61 o 
   6   0   4       79.09       84.20      3.15 o 
   7   0   4        0.72        3.17      2.10 o 
   8   0   4       57.94       51.05      4.93 o 
   9   0   4       34.93       37.65      3.34 o 
  10   0   4        6.03        9.49      3.07 o 
 -11   1   4        3.35        3.16      1.98 o 
 -10   1   4        3.01        6.22      1.89 o 
  -9   1   4       56.30       62.16      3.11 o 
  -8   1   4        1.93        2.82      1.56 o 
  -7   1   4       19.42       20.29      1.56 o 
  -6   1   4       12.52       15.41      0.99 o 
  -5   1   4       24.67       26.13      1.09 o 
  -4   1   4      139.61      154.01      2.47 o 
  -3   1   4     1315.66     1417.85     12.57 o 
  -2   1   4      782.19      824.43      7.59 o 
  -1   1   4      656.89      701.11      6.42 o 
   0   1   4      324.45      341.18      3.49 o 
   1   1   4        2.80        1.17      0.42 o 
   2   1   4        1.33        1.60      0.50 o 
   3   1   4        5.96       10.46      0.61 o 
   4   1   4      391.75      357.27      3.56 o 
   5   1   4       17.56       19.40      0.95 o 
   6   1   4        3.60        2.80      0.86 o 
   7   1   4        1.12        0.68      1.00 o 
   8   1   4       30.19       31.47      1.87 o 
   9   1   4        9.43        7.63      1.87 o 
  10   1   4        0.17        2.02      1.95 o 
 -11   2   4        2.17        3.47      2.05 o 
 -10   2   4        4.63        1.94      1.75 o 
  -9   2   4       33.17       31.48      6.15 o 
  -8   2   4        6.33        9.96      1.34 o 
  -7   2   4        0.18        1.08      0.82 o 
  -6   2   4      197.55      180.61      4.39 o 
  -5   2   4      303.41      263.97      4.10 o 
  -4   2   4       37.22       37.40      1.35 o 
  -3   2   4      296.12      303.44      4.18 o 
  -2   2   4      147.13      158.41      2.58 o 
  -1   2   4       42.57       38.69      1.02 o 
   0   2   4     3379.29     3759.50     31.20 o 
   1   2   4      305.40      280.72      2.99 o 
   2   2   4     1427.23     1556.08     11.57 o 
   3   2   4      278.34      306.29      3.14 o 
   4   2   4        4.63        9.91      0.88 o 
   5   2   4        0.11        1.90      0.63 o 
   6   2   4        0.00        0.64      0.85 o 
   7   2   4       17.73       17.08      1.94 o 
   8   2   4       20.11       18.74      1.80 o 
   9   2   4        5.81        9.36      1.94 o 
 -10   3   4        0.26       -1.97      1.49 o 
  -9   3   4        0.27        1.14      1.57 o 
  -8   3   4        0.04       -1.02      1.39 o 
  -7   3   4        0.89        1.35      1.16 o 
  -6   3   4      225.22      243.67      9.57 o 
  -5   3   4       72.74       78.51      2.10 o 
  -4   3   4       67.43       72.73      1.93 o 
  -3   3   4     2088.38     2322.35     23.10 o 
  -2   3   4      337.29      342.29      4.68 o 
  -1   3   4      585.09      650.53      6.56 o 
   0   3   4        1.43        2.74      0.58 o 
   1   3   4      538.92      518.73      4.94 o 
   2   3   4       40.52       38.22      1.00 o 
   3   3   4        8.16       10.04      0.63 o 
   4   3   4       20.84       18.73      1.20 o 
   5   3   4       64.28       65.73      1.72 o 
   6   3   4       19.67       17.47      1.11 o 
   7   3   4       11.24       14.93      1.46 o 
   8   3   4        4.53        7.26      1.73 o 
   9   3   4        3.64        6.18      1.92 o 
 -10   4   4        0.59        0.11      2.02 o 
  -9   4   4        0.08        0.25      1.67 o 
  -8   4   4        0.08       -2.09      1.44 o 
  -7   4   4       21.19       19.77      1.82 o 
  -6   4   4        3.13        7.30      1.17 o 
  -5   4   4        0.45       -0.05      0.70 o 
  -4   4   4       29.56       23.35      1.21 o 
  -3   4   4       32.70       37.47      1.44 o 
  -2   4   4      596.71      582.00      7.37 o 
  -1   4   4      106.45      100.58      2.36 o 
   0   4   4       10.54       13.86      0.82 o 
   1   4   4       23.21       19.62      0.91 o 
   2   4   4        9.91        9.34      0.74 o 
   3   4   4        0.15        1.36      0.56 o 
   4   4   4        7.60       11.95      1.22 o 
   5   4   4       51.90       59.78      1.73 o 
   6   4   4       26.80       27.02      1.36 o 
   7   4   4        8.49        9.57      1.48 o 
   8   4   4        2.59        2.22      1.62 o 
   9   4   4        0.44       -2.92      1.95 o 
 -10   5   4        1.01        0.59      1.80 o 
  -9   5   4        0.01       -0.70      1.56 o 
  -8   5   4        7.57        6.88      1.89 o 
  -7   5   4       13.63        7.63      1.69 o 
  -6   5   4        7.10       14.43      1.53 o 
  -5   5   4        1.17        2.00      0.87 o 
  -4   5   4       68.95       72.53      2.23 o 
  -3   5   4       19.29       19.79      1.27 o 
  -2   5   4       85.71       80.13      2.26 o 
  -1   5   4       16.98       17.36      1.00 o 
   0   5   4        0.07        2.52      0.75 o 
   1   5   4       13.06       11.54      0.99 o 
   2   5   4      311.78      300.73      4.91 o 
   3   5   4        3.59        5.22      0.85 o 
   4   5   4        2.82        2.78      0.79 o 
   5   5   4      196.35      197.37      3.74 o 
   6   5   4        8.50       10.43      1.32 o 
   7   5   4       13.37       10.68      1.83 o 
   8   5   4        1.88        4.14      1.97 o 
  -9   6   4        1.66        5.34      2.08 o 
  -8   6   4        0.01       -0.46      1.67 o 
  -7   6   4        5.77        4.87      1.73 o 
  -6   6   4       25.00       25.58      2.31 o 
  -5   6   4        2.22        2.69      1.29 o 
  -4   6   4        0.40        2.67      1.49 o 
  -3   6   4       71.29       64.78      2.76 o 
  -2   6   4       65.13       62.20      2.90 o 
  -1   6   4        0.87        2.13      0.71 o 
   0   6   4      163.08      154.88      3.61 o 
   1   6   4       91.37       85.71      2.32 o 
   2   6   4        7.17        9.74      0.99 o 
   3   6   4        0.59        2.11      0.86 o 
   4   6   4        0.00        1.20      0.89 o 
   5   6   4        2.08        2.98      1.17 o 
   6   6   4       38.86       40.97      2.17 o 
   7   6   4        7.79       11.37      2.05 o 
   8   6   4        1.60        4.52      2.86 o 
  -8   7   4        2.68        3.96      3.58 o 
  -7   7   4        3.57        4.78      1.98 o 
  -6   7   4       13.43       11.38      2.82 o 
  -5   7   4        2.66        1.97      1.67 o 
  -4   7   4        5.42        2.91      1.33 o 
  -3   7   4       90.77       93.86      3.78 o 
  -2   7   4       34.57       28.86      2.27 o 
  -1   7   4        1.61        1.32      0.85 o 
   0   7   4        5.37        6.27      2.80 o 
   1   7   4       18.23       24.87      1.59 o 
   2   7   4       23.00       28.63      2.65 o 
   3   7   4        6.49        4.29      1.47 o 
   4   7   4        7.91        7.15      1.81 o 
   5   7   4        4.21        7.70      2.56 o 
   6   7   4       14.96       13.72      2.98 o 
   7   7   4        0.19       -1.05      2.79 o 
  -7   8   4        0.78        0.13      2.04 o 
  -6   8   4        3.02        3.22      1.97 o 
  -5   8   4        2.16        2.28      1.72 o 
  -4   8   4        2.79        3.98      2.38 o 
  -3   8   4        1.81        1.00      1.41 o 
  -2   8   4       24.87       26.08      2.08 o 
  -1   8   4       35.29       41.24      2.36 o 
   0   8   4       18.28       18.04      1.57 o 
   1   8   4        0.11       -0.53      1.38 o 
   2   8   4        7.98        5.98      1.82 o 
   3   8   4        1.07        0.32      1.71 o 
   4   8   4        1.07        0.85      1.89 o 
   5   8   4        3.87        3.22      2.57 o 
  -5   9   4        0.07        1.70      2.86 o 
  -4   9   4        0.01       -0.37      1.80 o 
  -3   9   4        2.31        2.73      2.21 o 
  -2   9   4        2.13        5.75      1.70 o 
  -1   9   4        1.25        2.36      1.84 o 
   0   9   4        4.49        7.99      1.56 o 
   1   9   4       12.55       18.00      2.37 o 
   2   9   4        2.55        4.27      2.12 o 
   3   9   4        1.07        0.75      2.03 o 
   4   9   4        0.02       -3.18      2.85 o 
  -2  10   4        0.18        3.24      1.97 o 
  -1  10   4        0.05        0.01      1.77 o 
   0  10   4        0.39        0.86      1.91 o 
 -11   1   5        0.16        2.13      2.02 o 
 -10   1   5        0.58        0.13      1.64 o 
  -9   1   5       11.05       12.37      2.98 o 
  -8   1   5      242.75      241.01      5.72 o 
  -7   1   5        0.79        2.86      0.77 o 
  -6   1   5        0.00        0.17      0.77 o 
  -5   1   5      253.81      243.50      3.41 o 
  -4   1   5        0.34        2.30      0.63 o 
  -3   1   5       33.99       25.63      0.94 o 
  -2   1   5        1.39        1.60      0.46 o 
  -1   1   5      774.31      816.74      8.33 o 
   0   1   5      219.89      195.99      1.93 o 
   1   1   5      235.88      325.41      3.67 o 
   2   1   5       21.82       25.01      0.77 o 
   3   1   5      381.57      382.38      3.67 o 
   4   1   5        1.73        3.63      0.62 o 
   5   1   5        2.00        4.11      0.81 o 
   6   1   5        1.10        4.18      1.12 o 
   7   1   5        8.33       12.50      1.31 o 
   8   1   5        7.80       12.59      1.57 o 
   9   1   5        7.41        8.09      1.94 o 
 -11   2   5        2.78        5.73      2.09 o 
 -10   2   5        3.27        3.76      1.81 o 
  -9   2   5        1.06       -0.49      1.50 o 
  -8   2   5        0.91        2.45      1.08 o 
  -7   2   5        7.99        8.06      1.06 o 
  -6   2   5       17.51       16.45      1.91 o 
  -5   2   5      153.53      166.72      2.77 o 
  -4   2   5      274.55      276.01      3.66 o 
  -3   2   5      755.21      849.64      8.31 o 
  -2   2   5       59.30       53.10      1.33 o 
  -1   2   5       32.53       25.65      1.17 o 
   0   2   5      412.62      450.62      4.18 o 
   1   2   5       17.15       14.51      0.74 o 
   2   2   5      332.26      307.17      3.12 o 
   3   2   5       79.56       88.49      1.52 o 
   4   2   5        5.56        8.21      0.79 o 
   5   2   5       11.80       15.65      0.94 o 
   6   2   5      139.23      131.29      2.93 o 
   7   2   5       18.27       23.38      1.57 o 
   8   2   5       16.71       19.32      1.88 o 
   9   2   5        1.32        1.93      2.26 o 
 -10   3   5        3.29        4.03      1.89 o 
  -9   3   5        4.06        5.29      1.68 o 
  -8   3   5        0.00        0.57      1.05 o 
  -7   3   5        0.00        0.03      0.96 o 
  -6   3   5        3.74        4.68      0.88 o 
  -5   3   5       96.23       89.88      2.29 o 
  -4   3   5      286.05      253.02      4.07 o 
  -3   3   5       85.47       79.07      2.33 o 
  -2   3   5       18.66       16.03      0.95 o 
  -1   3   5      189.64      160.33      2.43 o 
   0   3   5     1376.36     1383.41     12.91 o 
   1   3   5       39.28       55.56      2.28 o 
   2   3   5       71.32       57.06      1.45 o 
   3   3   5      196.63      171.92      2.32 o 
   4   3   5       27.66       29.78      1.14 o 
   5   3   5       16.25       25.02      1.18 o 
   6   3   5       96.25      110.79      3.45 o 
   7   3   5       30.81       31.33      2.28 o 
   8   3   5        8.68        6.81      1.58 o 
   9   3   5        0.10        2.08      2.26 o 
 -10   4   5        1.45        3.29      2.05 o 
  -9   4   5        9.03        9.67      2.02 o 
  -8   4   5       16.95       13.55      3.62 o 
  -7   4   5        9.24       13.41      2.29 o 
  -6   4   5       36.00       34.56      1.97 o 
  -5   4   5        1.17        1.72      0.71 o 
  -4   4   5      157.58      146.35      3.07 o 
  -3   4   5        8.09       10.25      0.89 o 
  -2   4   5      701.63      728.03      8.80 o 
  -1   4   5        1.45        2.38      0.68 o 
   0   4   5      136.72      135.79      2.31 o 
   1   4   5       15.18       15.30      0.85 o 
   2   4   5       12.76       13.49      0.76 o 
   3   4   5       72.64       78.22      2.80 o 
   4   4   5      110.01      105.23      2.61 o 
   5   4   5       93.64       95.04      2.23 o 
   6   4   5        7.63        7.90      1.49 o 
   7   4   5        4.20        3.45      1.54 o 
   8   4   5        0.01       -0.13      1.64 o 
  -9   5   5        0.46       -0.76      1.71 o 
  -8   5   5        7.60        7.32      1.89 o 
  -7   5   5       11.25       11.81      1.84 o 
  -6   5   5        7.31        6.72      1.31 o 
  -5   5   5       77.60       72.66      2.32 o 
  -4   5   5        5.68        3.74      0.88 o 
  -3   5   5       11.08       12.75      1.10 o 
  -2   5   5       11.80       15.49      1.13 o 
  -1   5   5      200.21      196.21      4.77 o 
   0   5   5      104.40      107.75      4.49 o 
   1   5   5        0.11        1.80      0.67 o 
   2   5   5       22.40       23.26      2.16 o 
   3   5   5       37.01       34.63      1.48 o 
   4   5   5       12.65       15.02      1.14 o 
   5   5   5        0.18        1.02      1.54 o 
   6   5   5        7.48        5.76      1.52 o 
   7   5   5        0.68        2.97      1.80 o 
   8   5   5        0.61        1.50      2.42 o 
  -9   6   5        0.18        1.94      1.97 o 
  -8   6   5        3.75        2.36      1.85 o 
  -7   6   5        0.01        1.02      1.63 o 
  -6   6   5        0.15        0.41      1.53 o 
  -5   6   5       14.91       15.62      1.59 o 
  -4   6   5       10.92       12.49      1.23 o 
  -3   6   5       75.36       70.14      2.36 o 
  -2   6   5       31.75       28.78      1.57 o 
  -1   6   5        0.79        1.36      0.74 o 
   0   6   5        4.11        8.29      1.25 o 
   1   6   5        3.09        2.79      1.08 o 
   2   6   5        5.15        9.46      1.08 o 
   3   6   5        3.90        6.53      1.05 o 
   4   6   5       11.37        9.99      1.33 o 
   5   6   5        5.03        7.30      1.38 o 
   6   6   5       11.24       11.02      1.84 o 
   7   6   5        0.50        1.59      2.00 o 
  -8   7   5        0.03        3.03      2.02 o 
  -7   7   5        0.08       -0.04      1.71 o 
  -6   7   5        0.02        0.86      1.64 o 
  -5   7   5       16.45       15.26      2.90 o 
  -4   7   5       14.25       14.15      1.56 o 
  -3   7   5        1.63        1.46      1.13 o 
  -2   7   5        1.68        1.92      1.10 o 
  -1   7   5       54.46       53.69      2.00 o 
   0   7   5       98.81       97.24      2.40 o 
   1   7   5       37.19       35.79      1.80 o 
   2   7   5        0.07        1.38      1.35 o 
   3   7   5       52.22       53.41      2.60 o 
   4   7   5        3.30        1.88      1.62 o 
   5   7   5        5.01        4.84      1.95 o 
   6   7   5        0.07        2.69      3.55 o 
  -7   8   5        4.75        7.70      3.75 o 
  -6   8   5        0.14        2.49      1.88 o 
  -5   8   5        3.35        2.29      1.74 o 
  -4   8   5        1.46        1.37      1.50 o 
  -3   8   5        8.23        7.69      1.64 o 
  -2   8   5       30.92       27.90      3.23 o 
  -1   8   5        3.52        5.00      1.39 o 
   0   8   5       17.69       19.08      1.59 o 
   1   8   5        2.59        2.33      1.51 o 
   2   8   5        2.16        0.69      1.69 o 
   3   8   5        1.08        2.06      1.97 o 
   4   8   5        5.13       11.19      2.22 o 
   5   8   5        9.60        7.37      2.38 o 
  -5   9   5        6.81        4.90      4.05 o 
  -4   9   5        2.68        2.93      1.90 o 
  -3   9   5        5.53        3.72      1.77 o 
  -2   9   5        0.21        1.17      1.68 o 
  -1   9   5        4.08        6.10      1.60 o 
   0   9   5        1.61        1.06      1.53 o 
   1   9   5        1.06        0.34      1.62 o 
   2   9   5        0.02        0.68      2.32 o 
   3   9   5        0.00       -1.47      2.31 o 
 -11   0   6        0.71        1.66      2.73 o 
 -10   0   6       36.72       42.07      4.14 o 
  -9   0   6       28.49       33.75      3.58 o 
  -8   0   6      196.06      229.33      7.87 o 
  -7   0   6      154.03      121.94      3.58 o 
  -6   0   6       16.45       17.51      2.00 o 
  -5   0   6      209.53      205.68      4.33 o 
  -4   0   6        6.86        9.88      1.06 o 
  -3   0   6      114.08      123.09      2.80 o 
  -2   0   6     1137.26     1244.18     24.42 o 
  -1   0   6      619.77      584.24     12.86 o 
   0   0   6     3438.92     3572.86     62.79 o 
   1   0   6      207.27      230.23      6.59 o 
   2   0   6      229.42      238.38      3.59 o 
   3   0   6       41.17       38.03      2.31 o 
   4   0   6      186.61      186.89      5.93 o 
   5   0   6       94.42       92.75      3.07 o 
   6   0   6        8.21        8.16      1.66 o 
   7   0   6       54.88       55.52      5.71 o 
   8   0   6        2.13        7.33      4.57 o 
   9   0   6        8.13       -0.08      5.56 o 
 -11   1   6        1.35       -0.21      1.86 o 
 -10   1   6       18.73       25.62      2.47 o 
  -9   1   6       16.59       18.49      2.25 o 
  -8   1   6        4.46        7.82      1.17 o 
  -7   1   6        1.30        2.95      0.92 o 
  -6   1   6       25.20       29.11      1.54 o 
  -5   1   6       25.74       27.83      1.10 o 
  -4   1   6       29.98       31.34      1.10 o 
  -3   1   6       30.65       37.05      1.48 o 
  -2   1   6      158.81      132.07      1.96 o 
  -1   1   6      249.20      255.53      2.83 o 
   0   1   6        1.03        0.65      0.59 o 
   1   1   6      556.33      551.63      4.93 o 
   2   1   6       13.09       15.20      0.71 o 
   3   1   6        3.74        4.08      0.63 o 
   4   1   6       92.69       90.13      1.82 o 
   5   1   6       85.31       86.27      2.16 o 
   6   1   6       28.16       27.42      1.54 o 
   7   1   6        6.72        5.39      2.65 o 
   8   1   6        7.32        5.96      3.02 o 
   9   1   6        3.25        4.78      3.09 o 
 -11   2   6        2.27        3.58      2.27 o 
 -10   2   6        3.79        6.17      1.92 o 
  -9   2   6        0.01        3.15      1.69 o 
  -8   2   6        0.06        0.94      1.11 o 
  -7   2   6        0.03        0.81      0.83 o 
  -6   2   6        1.23        4.50      0.88 o 
  -5   2   6      112.60      121.84      2.45 o 
  -4   2   6        0.30        1.04      0.67 o 
  -3   2   6      201.44      211.58      3.01 o 
  -2   2   6       12.56       10.88      0.75 o 
  -1   2   6       54.70       65.58      1.34 o 
   0   2   6       76.59       83.44      1.21 o 
   1   2   6      794.70      825.47     11.19 o 
   2   2   6       78.07       85.75      1.78 o 
   3   2   6      288.94      285.75      3.16 o 
   4   2   6        8.57        8.79      0.90 o 
   5   2   6       40.61       42.23      1.45 o 
   6   2   6        0.32        0.11      1.55 o 
   7   2   6        1.90        1.43      2.03 o 
   8   2   6       19.89       16.24      3.02 o 
   9   2   6        0.00        1.20      3.11 o 
 -10   3   6        5.97        6.66      2.03 o 
  -9   3   6        1.38        3.09      1.74 o 
  -8   3   6       26.63       24.07      2.40 o 
  -7   3   6       12.57        7.78      1.12 o 
  -6   3   6       30.27       37.48      1.45 o 
  -5   3   6       45.58       48.78      1.55 o 
  -4   3   6      120.95      113.64      2.28 o 
  -3   3   6      120.24      119.04      2.26 o 
  -2   3   6      116.08      125.87      2.26 o 
  -1   3   6        6.05        4.72      0.63 o 
   0   3   6        3.25        4.39      0.52 o 
   1   3   6       81.88       70.45      1.49 o 
   2   3   6       81.83       75.01      1.47 o 
   3   3   6        0.02        1.26      0.63 o 
   4   3   6      109.60      107.25      2.16 o 
   5   3   6       87.11       90.38      2.39 o 
   6   3   6       50.34       59.40      4.34 o 
   7   3   6       37.10       32.15      3.34 o 
   8   3   6        0.39        2.35      5.63 o 
 -10   4   6        0.51        1.63      4.02 o 
  -9   4   6        6.90        3.81      1.54 o 
  -8   4   6        0.11       -1.22      1.23 o 
  -7   4   6        9.48        4.80      1.38 o 
  -6   4   6       14.66       13.70      1.18 o 
  -5   4   6        2.20        2.96      1.20 o 
  -4   4   6       15.67       13.05      1.03 o 
  -3   4   6        5.32        9.49      1.01 o 
  -2   4   6        1.34        3.76      1.52 o 
  -1   4   6        4.55        3.50      0.70 o 
   0   4   6        3.03        2.78      0.68 o 
   1   4   6        1.45        2.27      0.62 o 
   2   4   6       10.47       11.41      0.76 o 
   3   4   6        7.63        6.14      0.88 o 
   4   4   6       50.57       47.66      1.73 o 
   5   4   6        5.02        6.62      1.02 o 
   6   4   6       14.93       15.93      1.85 o 
   7   4   6       17.86       18.87      3.02 o 
   8   4   6        1.14        1.67      2.95 o 
  -9   5   6        1.05        3.47      1.93 o 
  -8   5   6        2.23        3.84      1.77 o 
  -7   5   6        1.50        2.62      1.55 o 
  -6   5   6        6.59        5.71      1.33 o 
  -5   5   6        0.13        2.92      1.31 o 
  -4   5   6       23.40       20.00      1.69 o 
  -3   5   6      285.96      266.99      4.80 o 
  -2   5   6      499.94      483.85      6.87 o 
  -1   5   6       75.51       79.32      2.01 o 
   0   5   6       28.70       29.97      1.17 o 
   1   5   6       29.96       24.24      1.06 o 
   2   5   6        7.68       14.02      0.94 o 
   3   5   6        5.62       12.34      1.26 o 
   4   5   6        4.07        7.30      1.13 o 
   5   5   6        0.91        1.47      1.09 o 
   6   5   6        0.31       -0.36      1.90 o 
   7   5   6        0.00        1.22      2.94 o 
  -9   6   6        2.96        2.15      1.97 o 
  -8   6   6        1.27       -0.45      1.76 o 
  -7   6   6        0.16        1.58      1.75 o 
  -6   6   6        4.99        2.00      1.59 o 
  -5   6   6        3.40        3.26      1.19 o 
  -4   6   6       64.78       67.22      2.42 o 
  -3   6   6       42.28       40.85      1.89 o 
  -2   6   6       12.53       13.61      2.22 o 
  -1   6   6       57.01       48.70      1.73 o 
   0   6   6        4.11        8.55      1.00 o 
   1   6   6        1.76        2.73      0.96 o 
   2   6   6       54.23       51.48      2.44 o 
   3   6   6        9.29        7.65      1.57 o 
   4   6   6        4.58        7.14      1.25 o 
   5   6   6       13.05       16.15      2.90 o 
   6   6   6        3.53        5.50      1.94 o 
   7   6   6        2.21        0.45      3.28 o 
  -8   7   6        1.76        1.09      1.99 o 
  -7   7   6        2.32        1.46      1.89 o 
  -6   7   6       12.49       14.35      2.13 o 
  -5   7   6        7.54        4.24      2.71 o 
  -4   7   6        0.00       -0.70      1.22 o 
  -3   7   6       32.02       31.41      1.92 o 
  -2   7   6        4.85        4.62      1.21 o 
  -1   7   6        3.73        5.79      1.07 o 
   0   7   6        0.11        0.80      0.92 o 
   1   7   6       17.36       18.99      1.44 o 
   2   7   6        0.08       -0.29      1.10 o 
   3   7   6        0.33        3.36      1.38 o 
   4   7   6        2.64        3.77      1.76 o 
   5   7   6       18.55       19.29      2.92 o 
   6   7   6        5.12        3.63      2.66 o 
  -6   8   6        3.10        3.43      1.92 o 
  -5   8   6        3.06        2.83      1.89 o 
  -4   8   6        0.06        0.34      1.51 o 
  -3   8   6        1.29        1.10      1.56 o 
  -2   8   6       13.71       15.83      1.89 o 
  -1   8   6        4.85        7.60      1.75 o 
   0   8   6        0.44        0.34      1.24 o 
   1   8   6        3.92        4.20      1.79 o 
   2   8   6        3.28        9.31      2.51 o 
   3   8   6        0.91        1.98      2.53 o 
   4   8   6       11.17       12.13      2.90 o 
  -4   9   6        0.96        1.68      2.11 o 
  -3   9   6        0.16        2.92      1.84 o 
  -2   9   6        0.00        0.66      1.68 o 
  -1   9   6        0.08       -2.23      1.49 o 
   0   9   6        1.04        4.57      1.63 o 
   1   9   6       10.79       19.11      2.21 o 
   2   9   6       11.24       12.85      3.82 o 
 -11   1   7        1.77        3.73      1.97 o 
 -10   1   7        6.75        5.84      1.87 o 
  -9   1   7        5.43        7.09      1.79 o 
  -8   1   7       24.51       25.97      2.38 o 
  -7   1   7      359.88      369.81      5.10 o 
  -6   1   7       59.94       60.75      2.34 o 
  -5   1   7       38.43       35.78      1.29 o 
  -4   1   7      330.41      301.34      3.89 o 
  -3   1   7       88.77       85.19      1.68 o 
  -2   1   7      109.71      117.72      1.83 o 
  -1   1   7      475.91      458.38      5.64 o 
   0   1   7      222.49      226.13     10.96 o 
   1   1   7       92.35       96.18      3.54 o 
   2   1   7       56.87       42.98      1.48 o 
   3   1   7      119.42      121.30      3.82 o 
   4   1   7       33.55       34.17      2.80 o 
   5   1   7       21.68       24.72      5.48 o 
   6   1   7        2.09        1.43      2.26 o 
   7   1   7        0.95        0.62      2.78 o 
   8   1   7        2.30        2.44      3.11 o 
 -10   2   7       18.70       25.35      4.63 o 
  -9   2   7        0.40        0.42      1.57 o 
  -8   2   7        3.76        4.46      1.83 o 
  -7   2   7       30.26       36.46      1.97 o 
  -6   2   7        1.52        1.14      0.78 o 
  -5   2   7       41.28       36.55      1.34 o 
  -4   2   7        5.12        8.31      0.78 o 
  -3   2   7      377.59      354.09      4.34 o 
  -2   2   7      165.26      171.01      2.53 o 
  -1   2   7        2.31        1.86      0.55 o 
   0   2   7       12.32       16.51      0.80 o 
   1   2   7        0.12        0.65      1.25 o 
   2   2   7       37.82       35.94      1.64 o 
   3   2   7        8.45        8.90      0.89 o 
   4   2   7       13.54       10.09      1.24 o 
   5   2   7      165.79      156.86      5.25 o 
   6   2   7        1.39       -1.01      2.10 o 
   7   2   7       33.53       32.50      3.44 o 
   8   2   7        0.00        3.86      3.04 o 
 -10   3   7        8.85        5.38      2.01 o 
  -9   3   7        1.88        2.81      1.51 o 
  -8   3   7       65.16       70.81      2.74 o 
  -7   3   7       72.64       67.76      2.66 o 
  -6   3   7        0.65        2.18      1.14 o 
  -5   3   7        2.58        3.14      1.14 o 
  -4   3   7        0.24        1.25      0.67 o 
  -3   3   7       49.49       43.26      1.56 o 
  -2   3   7       14.55       13.92      0.92 o 
  -1   3   7       89.64       92.11      2.52 o 
   0   3   7        1.13        1.95      0.52 o 
   1   3   7       15.91       10.75      0.83 o 
   2   3   7       28.59       26.76      1.87 o 
   3   3   7       74.88       68.72      2.39 o 
   4   3   7       25.94       26.96      1.77 o 
   5   3   7       22.11       13.14      2.05 o 
   6   3   7       46.31       43.72      3.49 o 
   7   3   7       20.08       25.05      8.43 o 
   8   3   7        0.02       -1.99      8.71 o 
 -10   4   7        4.45        7.25      2.10 o 
  -9   4   7        1.04        0.66      1.49 o 
  -8   4   7        8.26        8.36      1.62 o 
  -7   4   7        2.21        3.00      1.20 o 
  -6   4   7        0.78        1.76      0.80 o 
  -5   4   7       10.67       11.30      0.96 o 
  -4   4   7       47.40       47.39      1.68 o 
  -3   4   7      132.68      136.17      2.64 o 
  -2   4   7       65.66       66.90      1.77 o 
  -1   4   7       24.51       23.34      1.12 o 
   0   4   7       44.42       51.28      1.26 o 
   1   4   7       26.82       21.07      1.83 o 
   2   4   7       27.28       26.23      1.97 o 
   3   4   7        5.58        6.83      1.01 o 
   4   4   7       15.05       11.83      1.65 o 
   5   4   7       19.05       25.05      2.73 o 
   6   4   7       20.20       18.69      4.75 o 
   7   4   7        2.45        1.69      2.67 o 
  -9   5   7        0.15        2.06      1.64 o 
  -8   5   7        2.06        1.85      1.41 o 
  -7   5   7        1.08        1.36      1.56 o 
  -6   5   7        0.25        2.51      1.07 o 
  -5   5   7       27.89       24.47      1.50 o 
  -4   5   7      127.62      122.94      3.10 o 
  -3   5   7       58.85       54.17      2.11 o 
  -2   5   7        1.49        2.58      0.87 o 
  -1   5   7        2.36        4.40      0.68 o 
   0   5   7       48.01       45.37      1.27 o 
   1   5   7        9.70       11.09      2.38 o 
   2   5   7        0.72        3.06      0.88 o 
   3   5   7       19.15       24.29      1.73 o 
   4   5   7        1.92        1.38      1.57 o 
   5   5   7        0.04        2.74      1.96 o 
   6   5   7        0.01       -2.86      2.63 o 
   7   5   7        3.46        4.71      3.70 o 
  -8   6   7        0.53        5.32      1.93 o 
  -7   6   7        9.02        5.18      1.85 o 
  -6   6   7        1.96        2.12      1.68 o 
  -5   6   7        4.23        2.06      1.33 o 
  -4   6   7       44.48       55.97      3.52 o 
  -3   6   7        0.15        2.86      1.02 o 
  -2   6   7       14.21       12.32      1.40 o 
  -1   6   7        2.82        1.49      0.84 o 
   0   6   7        1.97        2.27      1.22 o 
   1   6   7        0.00        2.20      1.03 o 
   2   6   7        8.18       11.16      2.92 o 
   3   6   7        0.47        1.28      1.37 o 
   4   6   7        0.09        0.87      1.82 o 
   5   6   7        0.45        4.33      2.14 o 
   6   6   7        0.86        1.74      2.16 o 
  -7   7   7        0.40        3.27      1.92 o 
  -6   7   7        0.00        2.86      1.80 o 
  -5   7   7       10.37        8.64      1.71 o 
  -4   7   7       30.19       24.35      1.95 o 
  -3   7   7       29.33       26.64      1.96 o 
  -2   7   7       31.64       39.50      2.13 o 
  -1   7   7       19.58       16.45      1.30 o 
   0   7   7        3.35        3.53      0.99 o 
   1   7   7        2.82        4.37      1.41 o 
   2   7   7        0.17        0.64      1.51 o 
   3   7   7        0.85        3.78      1.69 o 
   4   7   7       10.45       13.19      4.26 o 
   5   7   7        0.18        0.82      2.99 o 
  -6   8   7        0.38        3.85      1.99 o 
  -5   8   7        0.00        0.16      1.84 o 
  -4   8   7        0.24        0.70      1.69 o 
  -3   8   7        0.11        0.21      1.61 o 
  -2   8   7        4.98        4.63      1.90 o 
  -1   8   7        0.06       -1.13      1.35 o 
   0   8   7        0.11        2.93      1.42 o 
   1   8   7        0.39        0.54      2.20 o 
   2   8   7        0.33        2.10      2.22 o 
   3   8   7        6.59        4.08      3.26 o 
  -3   9   7        0.82        2.35      1.80 o 
  -2   9   7        0.23        3.80      2.07 o 
  -1   9   7        0.24        7.52      4.40 o 
   0   9   7        0.13        1.18      2.45 o 
   1   9   7        0.55       -1.86      2.82 o 
 -10   0   8       10.56       10.62      2.70 o 
  -9   0   8       36.54       45.79      4.13 o 
  -8   0   8       19.04       15.72      1.88 o 
  -7   0   8       39.47       41.23      2.26 o 
  -6   0   8      300.20      297.71      6.08 o 
  -5   0   8      739.03      769.99     11.52 o 
  -4   0   8        0.26        1.24      2.86 o 
  -3   0   8      138.56      149.76      3.28 o 
  -2   0   8        7.67       12.23      1.78 o 
  -1   0   8       50.80       49.36      3.05 o 
   0   0   8      130.93      127.73      5.11 o 
   1   0   8       99.62      101.13      4.50 o 
   2   0   8      197.17      198.73      5.04 o 
   3   0   8      309.47      298.80      6.52 o 
   4   0   8        0.08       -0.96      2.07 o 
   5   0   8       12.37       20.45      3.95 o 
   6   0   8        0.90       -1.56      3.70 o 
   7   0   8       13.26       13.37      4.55 o 
   8   0   8       12.53       15.30      6.34 o 
 -10   1   8        2.38        0.38      2.87 o 
  -9   1   8        0.02       -1.95      2.07 o 
  -8   1   8        8.08        9.34      1.35 o 
  -7   1   8        0.14        1.29      0.84 o 
  -6   1   8       45.34       49.66      2.05 o 
  -5   1   8        8.93        9.91      1.10 o 
  -4   1   8       82.60       86.81      3.92 o 
  -3   1   8       38.92       38.02      1.18 o 
  -2   1   8       35.16       37.86      1.99 o 
  -1   1   8      161.82      160.28      7.76 o 
   0   1   8        8.91        7.95      1.13 o 
   1   1   8        1.16        2.35      0.78 o 
   2   1   8        8.70       12.23      1.01 o 
   3   1   8       13.77       16.08      1.32 o 
   4   1   8       60.67       54.66      2.37 o 
   5   1   8       30.57       31.01      2.92 o 
   6   1   8        2.40        2.47      2.76 o 
   7   1   8        0.07        0.05      3.14 o 
   8   1   8        0.51       -2.82      3.77 o 
 -10   2   8        1.23        2.16      2.48 o 
  -9   2   8        5.93        8.06      1.65 o 
  -8   2   8       55.04       61.81      3.21 o 
  -7   2   8       11.19       12.34      1.54 o 
  -6   2   8      145.86      135.79      6.49 o 
  -5   2   8        1.05        2.24      0.71 o 
  -4   2   8        0.02        0.73      0.68 o 
  -3   2   8       69.86       64.91      2.50 o 
  -2   2   8      230.81      231.96      8.78 o 
  -1   2   8      132.09      119.09      3.61 o 
   0   2   8       74.17       58.01      2.86 o 
   1   2   8       11.15       10.72      1.05 o 
   2   2   8      165.04      136.52      6.36 o 
   3   2   8       88.23       84.81      2.75 o 
   4   2   8        8.67       10.01      1.32 o 
   5   2   8       47.29       43.27      3.17 o 
   6   2   8        4.81        6.99      4.67 o 
   7   2   8        0.41        2.20      2.69 o 
 -10   3   8        0.90       -0.09      3.32 o 
  -9   3   8       38.86       52.42      5.44 o 
  -8   3   8        0.26        1.03      1.33 o 
  -7   3   8        3.23        3.44      0.94 o 
  -6   3   8        0.65        1.18      0.82 o 
  -5   3   8       27.02       22.41      1.23 o 
  -4   3   8       21.87       19.03      1.04 o 
  -3   3   8        0.72        0.76      0.65 o 
  -2   3   8        0.55        0.93      0.82 o 
  -1   3   8       15.64       16.30      1.47 o 
   0   3   8       49.75       57.16      2.06 o 
   1   3   8       67.78       59.53      2.15 o 
   2   3   8       51.06       50.40      2.41 o 
   3   3   8        1.19        1.87      1.08 o 
   4   3   8       24.79       24.52      1.98 o 
   5   3   8        3.65        3.44      2.93 o 
   6   3   8        3.81        7.22      2.54 o 
   7   3   8        2.99        8.50      3.09 o 
  -9   4   8        5.73        4.72      1.67 o 
  -8   4   8        2.34        2.70      1.48 o 
  -7   4   8        0.40        1.90      1.25 o 
  -6   4   8       29.18       28.25      1.48 o 
  -5   4   8        5.16        8.15      1.00 o 
  -4   4   8        6.75        7.09      1.29 o 
  -3   4   8       65.07       58.66      1.74 o 
  -2   4   8       19.20       26.04      1.49 o 
  -1   4   8       15.16       20.18      2.08 o 
   0   4   8       11.64       11.13      2.22 o 
   1   4   8      140.24      132.74      5.07 o 
   2   4   8       78.47       70.86      2.49 o 
   3   4   8        2.82        0.77      1.36 o 
   4   4   8        5.44        7.41      1.85 o 
   5   4   8        7.88       12.00      2.19 o 
   6   4   8       21.10       26.42      4.04 o 
   7   4   8        0.31       -3.31      3.26 o 
  -9   5   8        3.93        4.02      1.67 o 
  -8   5   8        5.40        5.95      2.49 o 
  -7   5   8        0.45        1.20      1.42 o 
  -6   5   8       17.57       22.99      1.50 o 
  -5   5   8       34.13       27.00      1.47 o 
  -4   5   8       86.14       79.58      2.90 o 
  -3   5   8      229.98      228.33      7.40 o 
  -2   5   8        5.72        2.80      1.13 o 
  -1   5   8      107.71      114.56      3.13 o 
   0   5   8        0.64        1.48      1.10 o 
   1   5   8       18.05       17.63      1.62 o 
   2   5   8        0.15       -0.42      1.47 o 
   3   5   8        5.58        3.21      1.70 o 
   4   5   8        4.71        4.44      1.99 o 
   5   5   8       19.58       18.88      2.74 o 
   6   5   8        7.92       11.47      3.55 o 
  -8   6   8        0.04        2.30      1.59 o 
  -7   6   8        1.51        2.04      1.52 o 
  -6   6   8        1.21        1.37      1.61 o 
  -5   6   8        7.78        9.26      1.38 o 
  -4   6   8       43.38       39.52      2.01 o 
  -3   6   8        0.21        1.60      1.07 o 
  -2   6   8      105.36      107.70      3.36 o 
  -1   6   8      148.19      159.32      5.27 o 
   0   6   8        1.40        0.23      4.37 o 
   1   6   8        9.46        9.05      1.61 o 
   2   6   8        0.00        2.57      1.83 o 
   3   6   8        6.17        8.42      2.25 o 
   4   6   8       10.93       14.76      2.43 o 
   5   6   8        8.53       11.01      2.47 o 
  -7   7   8        0.06       -1.18      1.79 o 
  -6   7   8        0.62        2.52      1.77 o 
  -5   7   8       11.38       11.88      1.82 o 
  -4   7   8        1.60        4.81      1.53 o 
  -3   7   8       11.42       11.03      3.33 o 
  -2   7   8       27.34       31.33      5.52 o 
  -1   7   8        0.00        1.03      1.37 o 
   0   7   8        0.52        1.97      3.24 o 
   1   7   8        0.60        0.45      2.72 o 
   2   7   8        4.52        7.27      2.22 o 
   3   7   8        0.57        0.89      2.43 o 
   4   7   8        0.03        2.70      2.24 o 
  -5   8   8        4.22        3.36      2.23 o 
  -4   8   8        0.13        2.20      1.71 o 
  -3   8   8        8.81        6.95      2.92 o 
  -2   8   8        7.68       10.61      2.47 o 
  -1   8   8        4.14        3.18      2.11 o 
   0   8   8        1.32        3.54      2.46 o 
   1   8   8        5.16        3.86      2.83 o 
   2   8   8        0.70        3.21      3.10 o 
 -10   1   9        8.22       13.13      2.15 o 
  -9   1   9        0.02        0.94      1.63 o 
  -8   1   9        2.21        2.96      1.24 o 
  -7   1   9      169.71      167.22      3.84 o 
  -6   1   9      171.69      179.19      3.24 o 
  -5   1   9        1.65        0.88      1.24 o 
  -4   1   9       44.86       42.66      2.33 o 
  -3   1   9        0.34        1.76      1.16 o 
  -2   1   9        1.17        3.42      1.02 o 
  -1   1   9        2.20        1.79      1.33 o 
   0   1   9       15.93       11.36      1.34 o 
   1   1   9      177.95      160.38      7.39 o 
   2   1   9       15.62       20.38      1.68 o 
   3   1   9      213.67      210.92      3.98 o 
   4   1   9       29.00       28.11      2.97 o 
   5   1   9        4.86        6.14      2.81 o 
   6   1   9       25.55       29.27      3.78 o 
   7   1   9        7.14        5.63      3.44 o 
 -10   2   9        0.31        4.70      2.03 o 
  -9   2   9        0.03        0.30      1.60 o 
  -8   2   9       12.63       13.34      2.81 o 
  -7   2   9        6.51        6.74      1.06 o 
  -6   2   9        1.56        4.00      0.86 o 
  -5   2   9       15.46       13.89      1.69 o 
  -4   2   9       37.99       46.87      2.60 o 
  -3   2   9        0.01        0.74      1.69 o 
  -2   2   9       91.48       73.64      3.67 o 
  -1   2   9       23.92       20.43      1.60 o 
   0   2   9       38.14       28.48      1.86 o 
   1   2   9        3.69        2.49      0.95 o 
   2   2   9        7.59        9.78      1.39 o 
   3   2   9       11.99       10.02      1.43 o 
   4   2   9       50.63       49.06      2.45 o 
   5   2   9       55.33       58.61      4.01 o 
   6   2   9        0.02       -0.38      2.69 o 
   7   2   9        0.50        4.50      5.93 o 
 -10   3   9        5.00        6.86      1.88 o 
  -9   3   9        3.12        6.68      1.73 o 
  -8   3   9        0.45        3.52      1.45 o 
  -7   3   9       83.06       69.97      2.87 o 
  -6   3   9       82.29       79.34      2.23 o 
  -5   3   9       75.25       77.63      3.46 o 
  -4   3   9      117.69      118.61      4.18 o 
  -3   3   9       99.19       87.60      3.46 o 
  -2   3   9        0.00        0.77      0.99 o 
  -1   3   9       37.41       34.69      5.00 o 
   0   3   9       97.19       88.58      2.74 o 
   1   3   9       79.57       76.12      2.46 o 
   2   3   9        5.28        7.53      1.01 o 
   3   3   9        0.17        1.22      1.21 o 
   4   3   9        2.27        3.06      1.59 o 
   5   3   9        5.57        4.30      5.15 o 
   6   3   9        5.52        5.13      2.81 o 
  -9   4   9        2.47        5.79      2.88 o 
  -8   4   9        3.25        1.59      1.50 o 
  -7   4   9        5.85        3.40      2.45 o 
  -6   4   9        0.07        0.52      1.17 o 
  -5   4   9       38.37       33.88      1.95 o 
  -4   4   9       77.93       83.90      3.68 o 
  -3   4   9      385.20      438.25      9.21 o 
  -2   4   9       14.32       14.97      1.79 o 
  -1   4   9        6.55        7.35      1.74 o 
   0   4   9       79.36       66.10      3.01 o 
   1   4   9       29.63       29.36      2.88 o 
   2   4   9        3.13        7.11      1.62 o 
   3   4   9        7.18        6.34      2.60 o 
   4   4   9        4.30        4.18      2.56 o 
   5   4   9        5.95        9.60      2.32 o 
   6   4   9        2.84        3.06      3.64 o 
  -8   5   9        6.86        7.43      2.30 o 
  -7   5   9        3.26        5.95      1.63 o 
  -6   5   9        0.15       -0.56      1.41 o 
  -5   5   9        9.62       10.71      1.52 o 
  -4   5   9        0.08        2.92      1.90 o 
  -3   5   9      117.94      116.34      6.20 o 
  -2   5   9       68.34       65.77      3.42 o 
  -1   5   9        1.80        1.74      1.56 o 
   0   5   9       46.94       36.46      3.80 o 
   1   5   9        0.74        4.77      1.89 o 
   2   5   9       10.73        9.66      2.05 o 
   3   5   9       30.24       32.38      2.85 o 
   4   5   9        9.42       11.94      2.39 o 
   5   5   9        0.02        1.84      2.16 o 
  -7   6   9        3.42        7.58      2.28 o 
  -6   6   9        2.11        2.71      1.99 o 
  -5   6   9        0.41        2.03      1.61 o 
  -4   6   9        0.14        2.81      2.00 o 
  -3   6   9        2.79        3.43      1.95 o 
  -2   6   9        2.05        1.54      1.99 o 
  -1   6   9        0.23        0.21      2.67 o 
   0   6   9        4.17        1.81      1.60 o 
   1   6   9        5.12        3.87      1.63 o 
   2   6   9        0.43        0.16      2.39 o 
   3   6   9        1.86        3.05      1.99 o 
   4   6   9        0.43       -1.78      1.88 o 
  -6   7   9        0.04        2.05      2.73 o 
  -5   7   9        8.96       10.91      1.90 o 
  -4   7   9        9.08       11.46      2.48 o 
  -3   7   9       28.65       31.85      3.02 o 
  -2   7   9       11.92       10.75      2.34 o 
  -1   7   9        2.60        0.06      2.08 o 
   0   7   9       25.69       22.76      3.35 o 
   1   7   9        1.81        2.02      2.67 o 
   2   7   9       15.34       14.58      2.49 o 
   3   7   9        5.80        7.08      2.47 o 
  -4   8   9        0.16        2.37      4.41 o 
  -3   8   9        7.49        6.26      2.48 o 
  -2   8   9        6.74        4.68      5.40 o 
  -1   8   9        0.96        2.43      2.60 o 
   0   8   9        0.45        0.70      2.37 o 
   1   8   9        7.54        8.03      3.40 o 
  -8   0  10        6.02        6.14      3.78 o 
  -7   0  10       14.19        9.46      3.19 o 
  -6   0  10       67.11       76.66      4.87 o 
  -5   0  10       36.43       31.96      3.49 o 
  -4   0  10        1.36        2.82      2.06 o 
  -3   0  10       10.51       13.85      2.42 o 
  -2   0  10        3.94        3.48      1.51 o 
  -1   0  10       23.51       20.86      2.52 o 
   0   0  10       16.00       15.24      2.25 o 
   1   0  10       78.81       90.15      4.86 o 
   2   0  10      414.97      428.08     13.42 o 
   3   0  10      457.08      510.10     10.17 o 
   4   0  10       17.59       17.55      4.27 o 
   5   0  10       95.42       94.15      7.32 o 
   6   0  10        7.73        6.50      4.51 o 
  -9   1  10        3.34       10.30      4.28 o 
  -8   1  10        0.41        3.62      2.35 o 
  -7   1  10        0.00        2.56      1.98 o 
  -6   1  10       14.45       12.59      2.71 o 
  -5   1  10       19.85       22.61      2.31 o 
  -4   1  10        5.07        5.47      1.91 o 
  -3   1  10       24.97       29.24      2.18 o 
  -2   1  10       86.97       79.84      8.34 o 
  -1   1  10        2.84        4.11      1.16 o 
   0   1  10       33.30       37.01      2.19 o 
   1   1  10       10.76       10.24      2.02 o 
   2   1  10       32.30       32.89      2.20 o 
   3   1  10        6.41        8.12      1.64 o 
   4   1  10       90.65       86.71      5.00 o 
   5   1  10        2.62        0.78      3.11 o 
   6   1  10        0.43       -1.06      3.72 o 
  -9   2  10        0.07       -1.10      3.59 o 
  -8   2  10        0.02        2.07      2.41 o 
  -7   2  10       30.22       30.34      2.69 o 
  -6   2  10       65.98       71.80      9.66 o 
  -5   2  10      274.57      313.63      9.28 o 
  -4   2  10        1.91        3.01      1.80 o 
  -3   2  10        0.78        3.70      1.28 o 
  -2   2  10        2.04        3.01      1.14 o 
  -1   2  10       70.13       70.98      5.56 o 
   0   2  10       46.25       49.49      2.53 o 
   1   2  10       19.65       23.05      1.61 o 
   2   2  10       90.02       90.78      2.62 o 
   3   2  10        5.88        5.82      2.76 o 
   4   2  10        7.48        7.53      2.78 o 
   5   2  10        2.74        6.09      4.53 o 
   6   2  10        1.31        0.17      3.54 o 
  -9   3  10        0.67       12.61      5.00 o 
  -8   3  10        9.73       18.18      4.02 o 
  -7   3  10        0.14        0.36      2.21 o 
  -6   3  10        4.06        7.53      2.06 o 
  -5   3  10       21.97       17.90      2.42 o 
  -4   3  10       46.69       51.28      3.07 o 
  -3   3  10       25.12       22.92      2.88 o 
  -2   3  10       52.47       40.99      2.52 o 
  -1   3  10      139.21      135.51      4.48 o 
   0   3  10       11.76       14.31      1.42 o 
   1   3  10       35.64       29.97      2.23 o 
   2   3  10        2.48        0.83      1.29 o 
   3   3  10        0.35        1.66      2.59 o 
   4   3  10        2.39        3.07      1.82 o 
   5   3  10        0.01       -0.92      2.54 o 
   6   3  10        2.57        4.35      3.84 o 
  -9   4  10        7.64       11.92      4.79 o 
  -8   4  10        2.67       10.08      4.30 o 
  -7   4  10        2.34        3.30      2.44 o 
  -6   4  10        1.18        4.14      2.29 o 
  -5   4  10       17.61       19.98      2.68 o 
  -4   4  10       63.92       60.82      3.50 o 
  -3   4  10        1.94       -0.58      1.66 o 
  -2   4  10      143.08      138.35      9.35 o 
  -1   4  10       64.07       66.68      3.31 o 
   0   4  10        0.43        1.29      1.31 o 
   1   4  10       12.60        6.46      1.47 o 
   2   4  10        8.35        9.76      2.34 o 
   3   4  10        2.78        2.72      2.22 o 
   4   4  10       11.59       17.90      2.54 o 
   5   4  10        2.24        1.88      3.39 o 
  -8   5  10        0.00        1.33      4.14 o 
  -7   5  10        1.58        5.08      4.23 o 
  -6   5  10        3.31        2.83      2.48 o 
  -5   5  10       18.08       20.80      2.74 o 
  -4   5  10        2.24        1.45      1.86 o 
  -3   5  10       27.16       24.32      2.62 o 
  -2   5  10        0.54        1.13      2.36 o 
  -1   5  10        0.82        2.12      1.74 o 
   0   5  10       24.34       28.82      2.45 o 
   1   5  10        0.06        0.47      1.42 o 
   2   5  10        8.36        7.62      2.15 o 
   3   5  10        0.14       -0.43      1.82 o 
   4   5  10        0.14        0.58      1.96 o 
  -7   6  10        0.02       -2.14      4.14 o 
  -6   6  10        0.06       -0.12      2.60 o 
  -5   6  10        1.71        5.57      2.28 o 
  -4   6  10        0.11        2.08      2.05 o 
  -3   6  10        5.06        4.16      2.15 o 
  -2   6  10       23.23       28.11      2.80 o 
  -1   6  10       42.32       48.62      4.33 o 
   0   6  10        1.95        1.79      1.79 o 
   1   6  10       19.88       15.00      3.31 o 
   2   6  10       19.68       11.96      3.50 o 
   3   6  10        0.85        3.46      2.20 o 
  -5   7  10        0.00        4.26      2.65 o 
  -4   7  10        0.21        9.02      2.73 o 
  -3   7  10       16.21       23.72      3.17 o 
  -2   7  10        3.14        6.38      2.55 o 
  -1   7  10        6.43        8.10      2.51 o 
   0   7  10        0.52       -0.31      1.75 o 
   1   7  10        5.84        2.92      2.77 o 
   2   7  10        1.43        2.03      2.30 o 
  -9   1  11        2.27        4.70      4.29 o 
  -8   1  11        1.27        0.43      2.60 o 
  -7   1  11       10.57        8.32      2.72 o 
  -6   1  11       41.73       36.12      3.02 o 
  -5   1  11        0.00        0.22      1.89 o 
  -4   1  11       42.72       40.47      2.80 o 
  -3   1  11        0.99        2.39      1.44 o 
  -2   1  11       21.45       12.76      1.61 o 
  -1   1  11        1.05        2.46      1.30 o 
   0   1  11       11.55       13.04      1.89 o 
   1   1  11       33.50       32.72      1.97 o 
   2   1  11       82.30       83.57      4.50 o 
   3   1  11        6.11        5.75      1.91 o 
   4   1  11       56.67       59.08      4.49 o 
   5   1  11        4.15        7.28      3.83 o 
  -9   2  11        1.78        9.77      4.30 o 
  -8   2  11        0.27       -1.84      2.62 o 
  -7   2  11        0.96        0.84      2.22 o 
  -6   2  11        3.06        4.14      2.15 o 
  -5   2  11        0.45        3.06      2.00 o 
  -4   2  11       29.40       33.45      2.98 o 
  -3   2  11       86.49       95.30      3.95 o 
  -2   2  11        6.70       11.31      2.00 o 
  -1   2  11       22.27       25.26      2.51 o 
   0   2  11       64.11       68.88      3.77 o 
   1   2  11       38.00       35.55      3.24 o 
   2   2  11        0.01        2.26      1.23 o 
   3   2  11       12.17        9.27      2.13 o 
   4   2  11        7.64        5.82      3.92 o 
   5   2  11        0.29        2.83      3.63 o 
  -9   3  11        0.26        1.67      4.08 o 
  -8   3  11        1.67        4.87      3.97 o 
  -7   3  11        2.37        2.60      2.56 o 
  -6   3  11       25.95       29.05      3.01 o 
  -5   3  11       50.63       48.04      3.86 o 
  -4   3  11        3.68        1.48      1.69 o 
  -3   3  11       43.78       39.10      3.19 o 
  -2   3  11       45.01       34.32      2.68 o 
  -1   3  11        0.27       -0.44      1.37 o 
   0   3  11       13.73       15.41      1.84 o 
   1   3  11       17.80       18.93      2.04 o 
   2   3  11        1.50        0.72      1.90 o 
   3   3  11       54.44       53.54      3.51 o 
   4   3  11       36.96       43.11      3.47 o 
   5   3  11        3.61        7.32      3.76 o 
  -8   4  11        1.77        1.74      4.41 o 
  -7   4  11        0.05       -1.37      2.79 o 
  -6   4  11        3.49        2.17      2.46 o 
  -5   4  11       41.72       42.60      3.50 o 
  -4   4  11        1.92        3.59      2.23 o 
  -3   4  11        1.89        0.14      1.90 o 
  -2   4  11        2.18        3.70      1.84 o 
  -1   4  11        0.48        1.87      1.85 o 
   0   4  11        3.84        2.57      1.63 o 
   1   4  11       10.86        9.40      1.81 o 
   2   4  11        2.22        5.07      2.07 o 
   3   4  11        0.58       -0.25      2.06 o 
   4   4  11       17.59       19.58      4.64 o 
  -7   5  11        4.39        1.44      4.39 o 
  -6   5  11        9.81        5.61      2.74 o 
  -5   5  11        0.20        0.61      2.21 o 
  -4   5  11        9.17       12.10      2.44 o 
  -3   5  11       26.81       22.35      2.86 o 
  -2   5  11        7.57        3.24      2.64 o 
  -1   5  11        3.71        6.81      2.01 o 
   0   5  11       36.31       32.15      2.66 o 
   1   5  11        8.42        5.79      2.60 o 
   2   5  11        0.00        0.25      2.07 o 
   3   5  11        0.11       -0.32      2.09 o 
  -6   6  11        0.00        1.87      3.03 o 
  -5   6  11        0.04        1.65      2.49 o 
  -4   6  11        0.26        2.93      2.35 o 
  -3   6  11        4.68        5.61      2.45 o 
  -2   6  11        0.08       -0.09      2.09 o 
  -1   6  11        0.04        1.57      2.05 o 
   0   6  11        1.45        1.47      3.25 o 
   1   6  11        0.15        2.92      2.67 o 
   2   6  11        2.32        3.69      2.32 o 
  -4   7  11        0.37        0.26      2.45 o 
  -3   7  11       15.45       16.87      3.08 o 
  -2   7  11        9.68        9.07      2.66 o 
  -1   7  11        5.75        8.61      4.86 o 
   0   7  11        7.76        4.23      3.05 o 
  -9   0  12        0.32       -4.11      4.46 o 
  -8   0  12        0.73        5.70      3.98 o 
  -7   0  12        0.03        2.93      3.37 o 
  -6   0  12        2.28        2.41      3.12 o 
  -5   0  12       96.23       95.69      6.00 o 
  -4   0  12       60.72       63.95      4.81 o 
  -3   0  12       12.86       12.85      2.77 o 
  -2   0  12        9.72        8.89      2.33 o 
  -1   0  12       94.75      101.03      5.88 o 
   0   0  12        9.44        9.85      2.71 o 
   1   0  12       11.20       14.62      2.58 o 
   2   0  12        0.28        1.26      2.34 o 
   3   0  12        1.56       -3.99      4.40 o 
   4   0  12        6.53        0.52      5.30 o 
   5   0  12        1.23       -1.11      6.24 o 
  -8   1  12        0.24        2.20      2.79 o 
  -7   1  12        0.11        0.42      2.40 o 
  -6   1  12        7.45        2.33      2.30 o 
  -5   1  12        0.10        0.92      2.06 o 
  -4   1  12        0.71        4.19      2.11 o 
  -3   1  12        5.91        4.13      1.94 o 
  -2   1  12        4.25        5.17      1.70 o 
  -1   1  12        0.17       -1.08      1.69 o 
   0   1  12        0.30        2.94      2.15 o 
   1   1  12        0.87        2.68      1.97 o 
   2   1  12        4.01        7.70      1.66 o 
   3   1  12        8.02       10.26      3.50 o 
   4   1  12       11.35       17.75      5.73 o 
  -8   2  12        0.18       -1.25      2.86 o 
  -7   2  12       17.72       18.47      2.96 o 
  -6   2  12        4.96        7.39      3.38 o 
  -5   2  12        0.24        3.38      2.20 o 
  -4   2  12       41.74       38.84      3.16 o 
  -3   2  12       12.60       15.44      2.37 o 
  -2   2  12        6.20        4.92      1.82 o 
  -1   2  12       10.02        7.77      1.72 o 
   0   2  12        1.72        2.84      1.40 o 
   1   2  12        0.15        0.88      1.47 o 
   2   2  12       25.25       26.02      2.53 o 
   3   2  12       75.93       85.58      3.93 o 
   4   2  12        0.42       -1.12      6.41 o 
  -8   3  12        3.00        6.59      4.83 o 
  -7   3  12        0.23       -3.97      4.09 o 
  -6   3  12        8.87       11.91      2.84 o 
  -5   3  12        0.96       -1.42      2.27 o 
  -4   3  12       27.44       31.24      3.00 o 
  -3   3  12        7.66        7.32      2.05 o 
  -2   3  12        0.02        0.26      1.63 o 
  -1   3  12        8.53        7.38      1.90 o 
   0   3  12        7.90       11.65      1.91 o 
   1   3  12        0.00        2.09      1.86 o 
   2   3  12       10.01        9.41      2.50 o 
   3   3  12        0.84        5.90      2.51 o 
   4   3  12        4.30        5.84      3.68 o 
  -7   4  12        2.39       -0.63      3.03 o 
  -6   4  12        0.02        0.16      2.66 o 
  -5   4  12        4.26        4.12      4.48 o 
  -4   4  12        0.16       -2.66      2.11 o 
  -3   4  12        0.29        0.59      2.01 o 
  -2   4  12        5.27        6.87      3.34 o 
  -1   4  12       28.59       35.21      5.01 o 
   0   4  12       14.78       17.71      2.43 o 
   1   4  12        7.07        4.92      2.75 o 
   2   4  12        7.71        4.80      2.25 o 
   3   4  12        8.76        8.09      2.43 o 
  -6   5  12        0.90        2.65      3.09 o 
  -5   5  12        1.39       -1.50      2.46 o 
  -4   5  12        4.40        5.60      2.55 o 
  -3   5  12        8.00       12.96      2.74 o 
  -2   5  12        0.02       -0.62      4.08 o 
  -1   5  12        0.10        1.35      1.93 o 
   0   5  12        2.73        2.75      2.17 o 
   1   5  12        5.32        2.93      2.67 o 
   2   5  12        0.06       -0.85      2.19 o 
  -4   6  12        5.78        3.55      4.98 o 
  -3   6  12        0.41        0.45      2.56 o 
  -2   6  12       21.59       22.81      3.13 o 
  -1   6  12       15.95       24.47      5.56 o 
   0   6  12        0.05        1.82      2.12 o 
  -8   1  13        0.88       -1.02      3.30 o 
  -7   1  13        6.76        6.98      2.90 o 
  -6   1  13       10.31       14.82      4.62 o 
  -5   1  13       38.86       33.89      3.09 o 
  -4   1  13       10.27       10.91      2.19 o 
  -3   1  13       19.15       20.64      2.72 o 
  -2   1  13       36.69       25.00      2.53 o 
  -1   1  13        3.77        3.95      1.81 o 
   0   1  13       18.14       19.93      2.43 o 
   1   1  13        1.14        0.22      1.65 o 
   2   1  13        2.22        0.37      2.28 o 
   3   1  13        0.44        3.29      4.06 o 
  -7   2  13        0.01        3.07      2.96 o 
  -6   2  13       10.76       11.91      2.91 o 
  -5   2  13       23.03       23.11      4.41 o 
  -4   2  13        0.47        2.52      2.03 o 
  -3   2  13       37.94       40.41      3.23 o 
  -2   2  13       10.89        9.81      2.16 o 
  -1   2  13       15.77       16.76      2.56 o 
   0   2  13        3.49        5.27      1.68 o 
   1   2  13        6.09        6.25      2.28 o 
   2   2  13        0.10        3.61      2.34 o 
   3   2  13        2.53       -1.85      4.09 o 
  -7   3  13        1.26        3.58      3.12 o 
  -6   3  13        0.04        3.01      2.83 o 
  -5   3  13        1.85        2.84      2.65 o 
  -4   3  13        2.16        1.96      2.46 o 
  -3   3  13        1.65       -0.59      3.44 o 
  -2   3  13        4.10        4.48      1.95 o 
  -1   3  13        0.58        1.26      1.79 o 
   0   3  13        2.53        6.85      2.38 o 
   1   3  13        5.25        4.74      1.94 o 
   2   3  13        8.42        3.86      2.56 o 
  -6   4  13        0.05        3.44      3.20 o 
  -5   4  13        1.74       -0.25      2.52 o 
  -4   4  13        6.85        6.48      2.55 o 
  -3   4  13        0.48        3.25      3.70 o 
  -2   4  13        3.89        5.29      2.27 o 
  -1   4  13        8.91        9.08      2.14 o 
   0   4  13        0.11        2.04      3.10 o 
   1   4  13        0.31       -0.36      2.82 o 
   2   4  13        1.40        3.54      2.37 o 
  -5   5  13        4.25        7.30      2.85 o 
  -4   5  13        0.01        0.79      2.66 o 
  -3   5  13        3.17        3.81      2.54 o 
  -2   5  13        0.81        2.71      3.09 o 
  -1   5  13        0.02        1.99      2.05 o 
   0   5  13        0.47        2.43      2.26 o 
  -7   0  14       34.20       31.10      5.79 o 
  -6   0  14        3.03        4.09      4.24 o 
  -5   0  14       48.40       58.39      5.77 o 
  -4   0  14       23.61       23.63      4.43 o 
  -3   0  14       33.92       33.47      4.24 o 
  -2   0  14        0.24       -2.20      2.46 o 
  -1   0  14        9.86        4.64      2.78 o 
   0   0  14        1.94        3.74      2.68 o 
   1   0  14        5.59        4.87      3.13 o 
   2   0  14       12.65       14.06      6.55 o 
  -6   1  14        5.90        2.32      2.77 o 
  -5   1  14        0.80        1.21      2.57 o 
  -4   1  14       15.21       12.43      2.47 o 
  -3   1  14        1.62        2.17      3.40 o 
  -2   1  14        3.11        5.43      2.03 o 
  -1   1  14        1.20        1.96      1.89 o 
   0   1  14        5.51        4.63      1.85 o 
   1   1  14        4.50        7.52      2.58 o 
   2   1  14        0.05        1.61      2.51 o 
  -6   2  14        1.32        5.05      3.29 o 
  -5   2  14        0.09        1.82      2.95 o 
  -4   2  14        4.05        9.51      2.53 o 
  -3   2  14        7.98        7.12      2.29 o 
  -2   2  14        0.02        0.23      1.90 o 
  -1   2  14       10.30        9.56      2.26 o 
   0   2  14        1.11        1.68      1.98 o 
   1   2  14        4.75        6.42      2.08 o 
  -5   3  14        0.15        0.29      2.54 o 
  -4   3  14        6.33       11.21      2.89 o 
  -3   3  14        1.63        2.39      2.35 o 
  -2   3  14       12.66       13.91      3.84 o 
  -1   3  14        1.01        2.22      4.02 o 
   0   3  14       27.24       30.36      2.96 o 
   1   3  14        0.11        4.92      5.20 o 
  -4   4  14        1.78        0.81      2.49 o 
  -3   4  14        0.86        0.87      2.49 o 
  -2   4  14        2.34        6.07      2.35 o 
  -1   4  14        1.22        3.82      3.01 o 
  -5   1  15        6.28        8.43      3.08 o 
  -4   1  15        3.26        3.91      3.33 o 
  -3   1  15        0.36       -0.10      2.10 o 
  -2   1  15        6.41        4.50      2.01 o 
  -1   1  15        1.04       -1.36      2.02 o 
  -4   2  15        2.98        2.61      2.50 o 
  -3   2  15        0.05        0.08      2.08 o 
  -2   2  15        0.20       -0.11      2.34 o 
  -1   2  15        6.87       13.94      2.51 o 
                                                 
